# Supplementary material for: Stearoyl CoA desaturase is a gatekeeper that protects human beta cells against lipotoxicity and maintains their identity
Source: Diabetologia. 2019 Dec 3;63(2):395–409. doi: 10.1007/s00125-019-05046-x (PMC6946759; doi:10.1007/s00125-019-05046-x)
Supplement: Supplementary file 2 — (XLS 149 kb) [file 125_2019_5046_MOESM2_ESM.xls]

## Sheet: MatInspector matches
Seq. name	Accession no.	Gene symbol	GeneID	Matrix Family	Detailed Family Information	Matrix	Detailed Matrix Information	Tissue	Opt.	Start position	End position	Anchor position	Strand	Core sim.	Matrix sim.	Mat. sim. - opt.	Evidence #	Evidence	Sequence
TempSeq_2Mo65Vdt				V$CIZF	CAS interating zinc finger protein	V$NMP4.01	NMP4 (nuclear matrix protein 4) / CIZ (Cas-interacting zinc finger protein)		0.97	3	13	8	+	1	0.97	0	0		agAAAAagaaa
TempSeq_2Mo65Vdt				V$CIZF	CAS interating zinc finger protein	V$NMP4.01	NMP4 (nuclear matrix protein 4) / CIZ (Cas-interacting zinc finger protein)		0.97	9	19	14	+	1	0.974	0.004	0		agAAAAagcaa
TempSeq_2Mo65Vdt				V$IRFF	Interferon regulatory factors	V$IRF2.02	Interferon regulatory factor 2	Antibody-Producing Cells Antigen-Presenting Cells Blood Cells Bone Marrow Cells Hematopoietic System Immune System Leukocytes Lymphocytes Monocytes Myeloid Cells Phagocytes	0.87	2	26	14	+	1	0.876	0.006	0		aagaaaaaGAAAaagcaatttggag
TempSeq_2Mo65Vdt				V$PAX7	Paired box 7	V$PAX7.01	Paired box 7 homeodomain-binding motif		0.78	10	24	17	-	0.752	0.785	0.005	0		ccaaattGCTTtttc
TempSeq_2Mo65Vdt				V$HOMF	Homeodomain transcription factors	V$BARHL2.01	BarH-like homeobox 2	Blood Cells Bone Marrow Cells Bone and Bones Cardiovascular System Cartilage Central Nervous System Connective Tissue Digestive System Ear Embryonic Structures Endocrine System Germ Cells Heart Hematopoietic System Immune System Islets of Langerhans Leukocytes Liver Lymphocytes Muscles Nervous System Ovary Pancreas Skeleton Spinal Cord Thyroid Gland Urogenital System	0.83	11	29	20	-	0.752	0.831	0.001	0		tttctccAAATtgcttttt
TempSeq_2Mo65Vdt				V$HEAT	Heat shock factors	V$HSF1.04	Heat shock factor 1	ubiquitous	0.76	12	36	24	-	0.715	0.761	0.001	0		ttaaaattttctccaaatTGCTttt
TempSeq_2Mo65Vdt				V$HEAT	Heat shock factors	V$HSF2.03	Heat shock factor 2	ubiquitous	0.71	13	37	25	+	1	0.739	0.029	0		aaagcaatttggAGAAaattttaaa
TempSeq_2Mo65Vdt				O$VTBP	Vertebrate TATA binding protein factor	O$MTATA.01	Muscle TATA box		0.84	24	40	32	-	1	0.844	0.004	0		cttttTAAAattttctc
TempSeq_2Mo65Vdt				V$HEAT	Heat shock factors	V$HSF2.03	Heat shock factor 2	ubiquitous	0.71	23	47	35	+	0.745	0.768	0.058	0		ggagaaaattttAAAAagcaaatca
TempSeq_2Mo65Vdt				V$STEM	Motif composed of binding sites for pluripotency or stem cell factors	V$OSNT.01	Composed binding site for Oct4, Sox2, Nanog, Tcf3 (Tcf7l1) and Sall4b in pluripotent cells	Embryonic Structures Germ Cells	0.78	30	48	39	-	0.729	0.787	0.007	0		atgatttGCTTtttaaaat
TempSeq_2Mo65Vdt				V$OCT1	Octamer binding protein	V$OCT1.02	Octamer-binding factor 1	Antibody-Producing Cells Blood Cells Immune System Kidney Leukocytes Lymphocytes Urogenital System	0.85	35	49	42	+	0.75	0.856	0.006	0		aaaAAGCaaatcatt
TempSeq_2Mo65Vdt				V$SORY	SOX/SRY-sex/testis determinig and related HMG box factors	V$SOX9.03	SRY (sex determining region Y)-box 9 homodimer	Bone and Bones Cartilage Connective Tissue Ear Embryonic Structures Endocrine System Leydig Cells Nervous System Neuroglia Skeleton Testis Thyroid Gland Urogenital System	0.77	31	53	42	-	0.76	0.774	0.004	0		ttAAAAtgatttgctttttaaaa
TempSeq_2Mo65Vdt				V$BRN5	Brn-5 POU domain factors	V$POU6F2.01	Retina-derived POU-domain factor-1, dimeric binding site	Brain Central Nervous System Nervous System	0.76	33	55	44	+	0.81	0.813	0.053	0		ttaaaaagcaaATCAttttaaaa
TempSeq_2Mo65Vdt				V$CAAT	CCAAT binding factors	V$NFY.03	Nuclear factor Y (Y-box binding factor)	ubiquitous	0.81	37	51	44	+	0.75	0.821	0.011	0		aaagCAAAtcatttt
TempSeq_2Mo65Vdt				V$PAX7	Paired box 7	V$PAX7.01	Paired box 7 homeodomain-binding motif		0.78	39	53	46	-	1	0.783	0.003	0		ttaaaatGATTtgct
TempSeq_2Mo65Vdt				V$GFI1	Growth factor independence transcriptional repressor	V$GFI1B.01	Growth factor independence 1 zinc finger protein Gfi-1B	Blood Cells Bone Marrow Cells Ear Granulocytes Hematopoietic System Immune System Leukocytes Lymphocytes Myeloid Cells Phagocytes	0.86	40	54	47	+	1	0.864	0.004	0		gcaAATCattttaaa
TempSeq_2Mo65Vdt				V$ABDB	Abdominal-B type homeodomain transcription factors	V$HOXC13.02	Homeobox C13 / Hox-3gamma	Bone Marrow Cells Bone and Bones Central Nervous System Connective Tissue Embryonic Structures Hematopoietic System Integumentary System Kidney Nervous System Neurons Prostate Skeleton Spinal Cord Urogenital System	0.83	44	60	52	-	1	0.836	0.006	0		ttgtctttTAAAatgat
TempSeq_2Mo65Vdt				V$IRFF	Interferon regulatory factors	V$ISRE.01	Interferon-stimulated response element	Antibody-Producing Cells Antigen-Presenting Cells Blood Cells Bone Marrow Cells Hematopoietic System Immune System Leukocytes Lymphocytes Monocytes Myeloid Cells Phagocytes	0.81	44	68	56	+	0.75	0.822	0.012	0		atcattttaaaagaCAAActacaaa
TempSeq_2Mo65Vdt				V$LEFF	LEF1/TCF	V$LEF1.01	TCF/LEF-1, involved in the Wnt signal transduction pathway	Adipose Tissue Connective Tissue Digestive System Embryonic Structures Endocrine System Islets of Langerhans Pancreas	0.86	58	74	66	+	1	0.867	0.007	0		caaactaCAAAgtactg
TempSeq_2Mo65Vdt				V$NR2F	Nuclear receptor subfamily 2 factors	V$HNF4A.02	Hepatic nuclear factor 4 alpha, DR1 sites	Adrenal Glands Digestive System Endocrine System Eye Islets of Langerhans Liver Nervous System Neurons Pancreas Testis Urogenital System	0.87	55	79	67	+	1	0.876	0.006	0		agacaaactacaAAGTactgtgtga
TempSeq_2Mo65Vdt				V$NKXH	NKX homeodomain factors	V$NKX31.02	NK3 homeobox 1, NKX-3 ALPHA, BAPX2	Cardiovascular System Central Nervous System Digestive System Embryonic Structures Endocrine System Heart Islets of Langerhans Lung Muscles Myocardium Nervous System Pancreas Prostate Respiratory System Spinal Cord Thyroid Gland Urogenital System	0.81	61	79	70	+	1	0.828	0.018	0		actacaaaGTACtgtgtga
TempSeq_2Mo65Vdt				V$RU49	Zinc finger transcription factor RU49, zinc finger proliferation 1 - Zipro1	V$RU49.01	Zinc finger transcription factor RU49 (zinc finger proliferation 1 - Zipro 1). RU49 exhibits a strong preference for binding to tandem repeats of the minimal RU49 consensus binding site.		0.98	67	73	70	+	1	0.989	0.009	0		aAGTAct
TempSeq_2Mo65Vdt				V$NKXH	NKX homeodomain factors	V$NKX31.02	NK3 homeobox 1, NKX-3 ALPHA, BAPX2	Cardiovascular System Central Nervous System Digestive System Embryonic Structures Endocrine System Heart Islets of Langerhans Lung Muscles Myocardium Nervous System Pancreas Prostate Respiratory System Spinal Cord Thyroid Gland Urogenital System	0.81	62	80	71	-	1	0.82	0.01	0		ctcacacaGTACtttgtag
TempSeq_2Mo65Vdt				V$RU49	Zinc finger transcription factor RU49, zinc finger proliferation 1 - Zipro1	V$RU49.01	Zinc finger transcription factor RU49 (zinc finger proliferation 1 - Zipro 1). RU49 exhibits a strong preference for binding to tandem repeats of the minimal RU49 consensus binding site.		0.98	68	74	71	-	1	0.983	0.003	0		cAGTAct
TempSeq_2Mo65Vdt				V$SORY	SOX/SRY-sex/testis determinig and related HMG box factors	V$SOX10.02	SRY (sex determining region Y)-box 10, dimeric binding sites	Bone and Bones Cartilage Connective Tissue Ear Embryonic Structures Endocrine System Leydig Cells Nervous System Neuroglia Skeleton Testis Thyroid Gland Urogenital System	0.66	62	84	73	+	0.75	0.709	0.049	0		cTACAaagtactgtgtgagctaa
TempSeq_2Mo65Vdt				V$BRAC	Brachyury gene, mesoderm developmental factor	V$MGA.01	MAX gene associated, dimeric binding site	Blood Cells Brain Breast Cardiovascular System Central Nervous System Ear Embryonic Structures Endocrine System Heart Immune System Leukocytes Lymphocytes Muscles Myocardium Nervous System Parathyroid Glands Pituitary Gland	0.75	70	98	84	-	1	0.808	0.058	0		acattatgaatggcttagctcACACagta
TempSeq_2Mo65Vdt				V$SORY	SOX/SRY-sex/testis determinig and related HMG box factors	V$HBP1.02	HMG box-containing protein 1	Bone and Bones Cartilage Connective Tissue Ear Embryonic Structures Endocrine System Leydig Cells Nervous System Neuroglia Skeleton Testis Thyroid Gland Urogenital System	0.83	75	97	86	-	1	0.852	0.022	0		cattatgAATGgcttagctcaca
TempSeq_2Mo65Vdt				V$YBXF	Y-box binding transcription factors, multifunctional proteins involved in transcriptional and translational regulation, mRNA splicing, DNA replication and repair	V$YB1.01	Y box binding protein 1, has a preference for binding ssDNA	Digestive System Endocrine System Germ Cells Liver Testis Urogenital System	0.88	81	93	87	-	1	0.904	0.024	0		atgaaTGGCttag
TempSeq_2Mo65Vdt				V$HOXF	Paralog hox genes 1-8 from the four hox clusters A, B, C, D	V$NANOG.01	Homeobox transcription factor Nanog	Antibody-Producing Cells Bone Marrow Cells Bone and Bones Connective Tissue Ear Embryonic Structures Germ Cells Hematopoietic System Immune System Lung Respiratory System Skeleton Thymus Gland Urogenital System	0.94	79	97	88	-	1	0.972	0.032	0		cattatgAATGgcttagct
TempSeq_2Mo65Vdt				V$CAAT	CCAAT binding factors	V$CAAT.01	Cellular and viral CCAAT box	ubiquitous	0.9	82	96	89	+	0.856	0.941	0.041	0		taagCCATtcataat
TempSeq_2Mo65Vdt				V$SORY	SOX/SRY-sex/testis determinig and related HMG box factors	V$SOX7.02	SRY-related HMG-box gene 7, dimeric binding sites	Bone and Bones Cartilage Connective Tissue Ear Embryonic Structures Endocrine System Leydig Cells Nervous System Neuroglia Skeleton Testis Thyroid Gland Urogenital System	0.72	78	100	89	-	0.751	0.735	0.015	0		gaACATtatgaatggcttagctc
TempSeq_2Mo65Vdt				V$AIRE	Autoimmune regulatory element binding factor	V$AIRE.01	Autoimmune regulator	Blood Cells Immune System Leukocytes Lymphocytes Thymus Gland	0.75	83	97	90	-	1	0.77	0.02	0		caTTATgaatggctt
TempSeq_2Mo65Vdt				V$YY1F	Activator/repressor binding to transcription initiation site	V$REX1.01	REX1 transcription factor; zinc finger protein 42	Embryonic Structures	0.87	80	102	91	+	1	0.895	0.025	0		gctaagCCATtcataatgttctc
TempSeq_2Mo65Vdt				V$GREF	Glucocorticoid responsive and related elements	V$ARE.02	Androgene receptor binding site, IR3 sites	Breast Endocrine System Leydig Cells Prostate Testis Urogenital System	0.89	85	103	94	+	1	0.928	0.038	0		gccattcataatGTTCtca
TempSeq_2Mo65Vdt				V$SORY	SOX/SRY-sex/testis determinig and related HMG box factors	V$SOX21.02	SRY (sex determining region Y)-box 21, dimeric binding sites	Bone and Bones Cartilage Connective Tissue Ear Embryonic Structures Endocrine System Leydig Cells Nervous System Neuroglia Skeleton Testis Thyroid Gland Urogenital System	0.72	83	105	94	+	0.75	0.791	0.071	0		aagCCATtcataatgttctcatg
TempSeq_2Mo65Vdt				V$NGRE	"Negative" glucocoticoid response elements	V$IR1_NGRE.01	Repressive binding sites for glucocorticoid receptor (IR1)	Brain Central Nervous System Digestive System Endocrine System Liver Nervous System	0.81	97	111	104	-	0.746	0.86	0.05	0		tagctccaTGAGaac
TempSeq_2Mo65Vdt				V$PAX3	PAX-3 binding sites	V$PAX3.03	Pax-3 paired domain protein	Embryonic Structures Muscle, Skeletal Muscles	0.93	97	115	106	+	1	0.949	0.019	0		gttctCATGgagctaatgg
TempSeq_2Mo65Vdt				V$PRDM	PR (PRDI-BF1-RIZ1 homologous) domain transcription factor	V$PRDM5.01	PR domain containing 5		0.71	94	122	108	+	0.833	0.757	0.047	0		aatgttctcATGGagctaatgggaaacaa
TempSeq_2Mo65Vdt				V$HBOX	Homeobox transcription factors	V$GSH2.01	Homeodomain transcription factor Gsh-2	Brain Cardiovascular System Central Nervous System Digestive System Ear Embryonic Structures Endocrine System Eye Islets of Langerhans Muscle, Smooth Muscles Nervous System Neurons Pancreas Spinal Cord	0.95	104	122	113	+	1	0.976	0.026	0		tggagcTAATgggaaacaa
TempSeq_2Mo65Vdt				V$CART	Cart-1 (cartilage homeoprotein 1)	V$HESX1.01	HESX homeobox 1, dimeric binding site	Adrenal Glands Bone and Bones Brain Cardiovascular System Central Nervous System Connective Tissue Digestive System Embryonic Structures Endocrine System Eye Heart Immune System Islets of Langerhans Muscles Myeloid Cells Nervous System Neurons Pancreas Phagocytes Pituitary Gland Skeleton Spinal Cord	0.7	105	125	115	+	1	0.728	0.028	0		ggagcTAATgggaaacaaatc
TempSeq_2Mo65Vdt				V$RBPF	RBPJ - kappa	V$RBPJK.02	Mammalian transcriptional repressor RBP-Jkappa/CBF1	Antibody-Producing Cells Blood Cells Immune System Leukocytes Lymphocytes	0.94	109	121	115	+	1	0.943	0.003	0		ctaaTGGGaaaca
TempSeq_2Mo65Vdt				V$FKHD	Fork head domain factors	V$FOXP1.01	Forkhead box P1	Blood Cells Breast Central Nervous System Digestive System Ear Endocrine System Eye Immune System Islets of Langerhans Leukocytes Liver Lung Lymphocytes Muscle, Skeletal Muscles Nervous System Ovary Pancreas Prostate Respiratory System Spinal Cord Testis Thymus Gland Thyroid Gland Urogenital System	0.93	110	126	118	+	1	0.945	0.015	0		taatgggAAACaaatct
TempSeq_2Mo65Vdt				V$BRN5	Brn-5 POU domain factors	V$BRN5.03	Brn-5, POU-VI protein class (also known as emb and CNS-1)	Brain Central Nervous System Nervous System	0.76	109	131	120	+	1	0.809	0.049	0		cTAATgggaaacaaatctgttct
TempSeq_2Mo65Vdt				V$NFAT	Nuclear factor of activated T-cells	V$NFAT5.01	Nuclear factor of activated T-cells 5	Blood Cells Cardiovascular System Heart Immune System Leukocytes Lymphocytes Myeloid Cells	0.83	111	129	120	+	1	0.843	0.013	0		aatgGGAAacaaatctgtt
TempSeq_2Mo65Vdt				V$GREF	Glucocorticoid responsive and related elements	V$PRE.01	Progesterone receptor binding site, IR3 sites	Breast Endocrine System Leydig Cells Prostate Testis Urogenital System	0.84	115	133	124	+	1	0.853	0.013	0		ggaaacaaatcTGTTcttt
TempSeq_2Mo65Vdt				V$GRHL	Grainyhead-like transcription factors	V$GRHL2.01	Grainyhead-like 2 (BOM, TFCP2L3)	Embryonic Structures Integumentary System	0.86	120	132	126	+	0.802	0.87	0.01	0		caAATCtgttctt
TempSeq_2Mo65Vdt				V$SORY	SOX/SRY-sex/testis determinig and related HMG box factors	V$SOX9.03	SRY (sex determining region Y)-box 9 homodimer	Bone and Bones Cartilage Connective Tissue Ear Embryonic Structures Endocrine System Leydig Cells Nervous System Neuroglia Skeleton Testis Thyroid Gland Urogenital System	0.77	117	139	128	+	1	0.81	0.04	0		aaACAAatctgttctttcaaaat
TempSeq_2Mo65Vdt				V$ZF13	C2H2 zinc finger transcription factors 13	V$ZNF435.01	Zinc finger and SCAN domain containing 16		0.67	122	140	131	-	0.75	0.685	0.015	0		taTTTTgaaagaacagatt
TempSeq_2Mo65Vdt				V$CEBP	Ccaat/Enhancer Binding Protein	V$CEBPA.01	CCAAT/enhancer binding protein alpha	Adipose Tissue Bone Marrow Cells Connective Tissue Digestive System Hematopoietic System Immune System Liver Myeloid Cells Phagocytes	0.94	128	142	135	-	0.972	0.948	0.008	0		attattttGAAAgaa
TempSeq_2Mo65Vdt				V$MEF2	MEF2, myocyte-specific enhancer binding factor	V$MEF2.01	Myocyte-specific enhancer factor 2	Cardiovascular System Embryonic Structures Heart Muscle, Skeletal Muscles Myocardium	0.77	125	147	136	+	0.75	0.773	0.003	0		ctgttcttTCAAaataattgtaa
TempSeq_2Mo65Vdt				V$SORY	SOX/SRY-sex/testis determinig and related HMG box factors	V$SRY.04	Sex determining region Y, dimeric binding sites	Bone and Bones Cartilage Connective Tissue Ear Embryonic Structures Endocrine System Leydig Cells Nervous System Neuroglia Skeleton Testis Thyroid Gland Urogenital System	0.69	125	147	136	-	0.75	0.753	0.063	0		ttacAATTattttgaaagaacag
TempSeq_2Mo65Vdt				V$FKHD	Fork head domain factors	V$FHXB.01	Fork head homologous X binds DNA with a dual sequence specificity (FHXA and FHXB)	Blood Cells Breast Central Nervous System Digestive System Ear Endocrine System Eye Immune System Islets of Langerhans Leukocytes Liver Lung Lymphocytes Muscle, Skeletal Muscles Nervous System Ovary Pancreas Prostate Respiratory System Spinal Cord Testis Thymus Gland Thyroid Gland Urogenital System	0.83	129	145	137	+	0.818	0.882	0.052	0		tctttcAAAAtaattgt
TempSeq_2Mo65Vdt				V$HBOX	Homeobox transcription factors	V$GSH1.01	Homeobox transcription factor Gsh-1	Brain Cardiovascular System Central Nervous System Digestive System Ear Embryonic Structures Endocrine System Eye Islets of Langerhans Muscle, Smooth Muscles Nervous System Neurons Pancreas Spinal Cord	0.85	129	147	138	+	1	0.897	0.047	0		tctttcaaaaTAATtgtaa
TempSeq_2Mo65Vdt				V$DLXF	Distal-less homeodomain transcription factors	V$DLX3.01	Distal-less 3 homeodomain transcription factor	Bone and Bones Brain Cartilage Central Nervous System Connective Tissue Digestive System Ear Embryonic Structures Endocrine System Integumentary System Islets of Langerhans Nervous System Neurons Nose Pancreas Respiratory System Skeleton	0.91	130	148	139	+	1	0.95	0.04	0		ctttcaaaaTAATtgtaaa
TempSeq_2Mo65Vdt				V$SORY	SOX/SRY-sex/testis determinig and related HMG box factors	V$SOX5.01	Sox-5	Bone and Bones Cartilage Connective Tissue Ear Embryonic Structures Endocrine System Leydig Cells Nervous System Neuroglia Skeleton Testis Thyroid Gland Urogenital System	0.87	128	150	139	-	1	0.871	0.001	0		attttaCAATtattttgaaagaa
TempSeq_2Mo65Vdt				V$HOMF	Homeodomain transcription factors	V$BARX2.01	Barx2, homeobox transcription factor that preferentially binds to paired TAAT motifs	Blood Cells Bone Marrow Cells Bone and Bones Cardiovascular System Cartilage Central Nervous System Connective Tissue Digestive System Ear Embryonic Structures Endocrine System Germ Cells Heart Hematopoietic System Immune System Islets of Langerhans Leukocytes Liver Lymphocytes Muscles Nervous System Ovary Pancreas Skeleton Spinal Cord Thyroid Gland Urogenital System	0.95	132	150	141	+	1	0.958	0.008	0		ttcaaaaTAATtgtaaaat
TempSeq_2Mo65Vdt				V$HOXF	Paralog hox genes 1-8 from the four hox clusters A, B, C, D	V$HOXC5.01	Homeobox C5 / Hox-3delta	Antibody-Producing Cells Bone Marrow Cells Bone and Bones Connective Tissue Ear Embryonic Structures Germ Cells Hematopoietic System Immune System Lung Respiratory System Skeleton Thymus Gland Urogenital System	0.82	134	152	143	+	1	0.828	0.008	0		caaaatAATTgtaaaattt
TempSeq_2Mo65Vdt				V$NKXH	NKX homeodomain factors	V$NKX25.02	Homeo domain factor Nkx-2.5/Csx, tinman homolog low affinity sites	Cardiovascular System Central Nervous System Digestive System Embryonic Structures Endocrine System Heart Islets of Langerhans Lung Muscles Myocardium Nervous System Pancreas Prostate Respiratory System Spinal Cord Thyroid Gland Urogenital System	0.88	134	152	143	+	1	0.883	0.003	0		caaaaTAATtgtaaaattt
TempSeq_2Mo65Vdt				V$CART	Cart-1 (cartilage homeoprotein 1)	V$S8.01	Binding site for S8 type homeodomains	Adrenal Glands Bone and Bones Brain Cardiovascular System Central Nervous System Connective Tissue Digestive System Embryonic Structures Endocrine System Eye Heart Immune System Islets of Langerhans Muscles Myeloid Cells Nervous System Neurons Pancreas Phagocytes Pituitary Gland Skeleton Spinal Cord	0.97	134	154	144	+	1	0.995	0.025	0		caaaaTAATtgtaaaatttct
TempSeq_2Mo65Vdt				V$DLXF	Distal-less homeodomain transcription factors	V$DLX2.01	Distal-less homeobox 2	Bone and Bones Brain Cartilage Central Nervous System Connective Tissue Digestive System Ear Embryonic Structures Endocrine System Integumentary System Islets of Langerhans Nervous System Neurons Nose Pancreas Respiratory System Skeleton	0.92	135	153	144	-	1	0.942	0.022	0		gaaattttacAATTatttt
TempSeq_2Mo65Vdt				V$ABDB	Abdominal-B type homeodomain transcription factors	V$HOXD12.01	Homeobox D12 / Hox-4H	Bone Marrow Cells Bone and Bones Central Nervous System Connective Tissue Embryonic Structures Hematopoietic System Integumentary System Kidney Nervous System Neurons Prostate Skeleton Spinal Cord Urogenital System	0.8	137	153	145	+	1	0.804	0.004	0		aataattgTAAAatttc
TempSeq_2Mo65Vdt				V$ATBF	AT-binding transcription factor	V$ATBF1.01	AT-binding transcription factor 1	Brain Central Nervous System Nervous System	0.79	137	153	145	-	1	0.795	0.005	0		gaaattttacAATTatt
TempSeq_2Mo65Vdt				V$CEBP	Ccaat/Enhancer Binding Protein	V$CEBPE.01	CCAAT/enhancer binding protein (C/EBP), epsilon	Adipose Tissue Bone Marrow Cells Connective Tissue Digestive System Hematopoietic System Immune System Liver Myeloid Cells Phagocytes	0.79	139	153	146	-	0.816	0.801	0.011	0		gaaattttACAAtta
TempSeq_2Mo65Vdt				V$BRNF	Brn POU domain factors	V$BRN2.01	Brn-2, POU-III protein class	Brain Central Nervous System Digestive System Ear Embryonic Structures Endocrine System Eye Islets of Langerhans Nervous System Neuroglia Neurons Pancreas	0.86	138	156	147	+	0.933	0.862	0.002	0		atAATTgtaaaatttctgt
TempSeq_2Mo65Vdt				V$DMRT	DM domain-containing transcription factors	V$DMRT7.01	Doublesex and mab-3 related transcription factor 7	Embryonic Structures Endocrine System Germ Cells Ovary Testis Urogenital System	0.81	137	157	147	+	1	0.832	0.022	0		aataATTGtaaaatttctgtg
TempSeq_2Mo65Vdt				V$STAT	Signal transducer and activator of transcription	V$STAT5B.01	Signal transducer and activator of transcription 5B	Blood Cells Bone Marrow Cells Breast Hematopoietic System Immune System Leukocytes Lymphocytes Myeloid Cells Phagocytes	0.92	145	163	154	-	1	0.952	0.032	0		ttcttacacAGAAatttta
TempSeq_2Mo65Vdt				V$SORY	SOX/SRY-sex/testis determinig and related HMG box factors	V$SOX8.01	SRY (sex determining region Y)-box 8, dimeric binding sites	Bone and Bones Cartilage Connective Tissue Ear Embryonic Structures Endocrine System Leydig Cells Nervous System Neuroglia Skeleton Testis Thyroid Gland Urogenital System	0.66	144	166	155	+	0.75	0.706	0.046	0		gtAAAAtttctgtgtaagaatga
TempSeq_2Mo65Vdt				V$CEBP	Ccaat/Enhancer Binding Protein	V$CEBPB.02	CCAAT/enhancer binding protein beta	Adipose Tissue Bone Marrow Cells Connective Tissue Digestive System Hematopoietic System Immune System Liver Myeloid Cells Phagocytes	0.91	149	163	156	+	1	0.936	0.026	0		atttcTGTGtaagaa
TempSeq_2Mo65Vdt				V$SORY	SOX/SRY-sex/testis determinig and related HMG box factors	V$HBP1.01	HMG box-containing protein 1	Bone and Bones Cartilage Connective Tissue Ear Embryonic Structures Endocrine System Leydig Cells Nervous System Neuroglia Skeleton Testis Thyroid Gland Urogenital System	0.86	154	176	165	+	1	0.911	0.051	0		tgtgtaagAATGaatggaaaagg
TempSeq_2Mo65Vdt				V$HOXF	Paralog hox genes 1-8 from the four hox clusters A, B, C, D	V$NANOG.01	Homeobox transcription factor Nanog	Antibody-Producing Cells Bone Marrow Cells Bone and Bones Connective Tissue Ear Embryonic Structures Germ Cells Hematopoietic System Immune System Lung Respiratory System Skeleton Thymus Gland Urogenital System	0.94	159	177	168	+	1	0.962	0.022	0		aagaatgAATGgaaaaggt
TempSeq_2Mo65Vdt				V$SORY	SOX/SRY-sex/testis determinig and related HMG box factors	V$HBP1.01	HMG box-containing protein 1	Bone and Bones Cartilage Connective Tissue Ear Embryonic Structures Endocrine System Leydig Cells Nervous System Neuroglia Skeleton Testis Thyroid Gland Urogenital System	0.86	158	180	169	+	1	0.944	0.084	0		taagaatgAATGgaaaaggtcat
TempSeq_2Mo65Vdt				V$PERO	Peroxisome proliferator-activated receptor	V$PPARG.03	Peroxisome proliferator-activated receptor gamma, DR1 sites	Adipose Tissue Connective Tissue Digestive System Liver	0.83	160	182	171	+	1	0.908	0.078	0		agaatgaatggaAAAGgtcatcc
TempSeq_2Mo65Vdt				V$ESRR	Estrogen-related receptors	V$ESRRA.03	Estrogen-related receptor alpha		0.91	161	183	172	+	1	0.948	0.038	0		gaatgaatggaaAAGGtcatcca
TempSeq_2Mo65Vdt				V$NR2F	Nuclear receptor subfamily 2 factors	V$TR2_TR4.01	DR1 binding sites for TR2 homodimers or TR2/TR4 heterodimers	Adrenal Glands Digestive System Endocrine System Eye Islets of Langerhans Liver Nervous System Neurons Pancreas Testis Urogenital System	0.77	161	185	173	+	1	0.831	0.061	0		gaatgaatggaaaaGGTCatccaaa
TempSeq_2Mo65Vdt				V$SORY	SOX/SRY-sex/testis determinig and related HMG box factors	V$SOX18.03	SRY (sex determining region Y)-box 18, dimeric binding sites	Bone and Bones Cartilage Connective Tissue Ear Embryonic Structures Endocrine System Leydig Cells Nervous System Neuroglia Skeleton Testis Thyroid Gland Urogenital System	0.69	162	184	173	+	1	0.707	0.017	0		aatGAATggaaaaggtcatccaa
TempSeq_2Mo65Vdt				V$NFAT	Nuclear factor of activated T-cells	V$NFAT5.02	Nuclear factor of activated T-cells 5	Blood Cells Cardiovascular System Heart Immune System Leukocytes Lymphocytes Myeloid Cells	0.87	165	183	174	+	1	0.891	0.021	1	part of model match of NFAT_GATA_01	gaatGGAAaaggtcatcca
TempSeq_2Mo65Vdt				V$RXRF	RXR heterodimer binding sites	V$RAR_RXR.01	Retinoic acid receptor / retinoid X receptor heterodimer, DR1 sites	Bone and Bones Connective Tissue Digestive System Ear Endocrine System Integumentary System Liver Parathyroid Glands Skeleton Thyroid Gland	0.78	162	186	174	+	1	0.784	0.004	0		aatgaatggaaaAGGTcatccaaaa
TempSeq_2Mo65Vdt				V$NBRE	NGFI-B response elements, nur subfamily of nuclear receptors	V$NBRE.01	Monomers of the nur subfamily of nuclear receptors (nur77, nurr1, nor-1)	Brain Central Nervous System Endocrine System Immune System Leydig Cells Nervous System Neurons Testis Thymus Gland Urogenital System	0.86	169	183	176	+	1	0.963	0.103	0		ggaaAAGGtcatcca
TempSeq_2Mo65Vdt				V$CLOX	CLOX and CLOX homology (CDP) factors	V$CUX1.01	Cut-like homeobox 1, dimeric binding site		0.69	167	189	178	-	0.735	0.707	0.017	0		agtttttGGATgaccttttccat
TempSeq_2Mo65Vdt				V$RXRF	RXR heterodimer binding sites	V$CAR_RXR.01	Constitutive androstane receptor / retinoid X receptor heterodimer, DR4 sites	Bone and Bones Connective Tissue Digestive System Ear Endocrine System Integumentary System Liver Parathyroid Glands Skeleton Thyroid Gland	0.75	172	196	184	+	1	0.756	0.006	0		aaaGGTCatccaaaaactacttgac
TempSeq_2Mo65Vdt				O$VTBP	Vertebrate TATA binding protein factor	O$ATATA.01	Avian C-type LTR TATA box		0.78	185	201	193	-	0.75	0.797	0.017	0		atgtagtCAAGtagttt
TempSeq_2Mo65Vdt				V$SORY	SOX/SRY-sex/testis determinig and related HMG box factors	V$SOX9.06	SRY (sex-determining region Y) box 9, dimeric binding sites	Bone and Bones Cartilage Connective Tissue Ear Embryonic Structures Endocrine System Leydig Cells Nervous System Neuroglia Skeleton Testis Thyroid Gland Urogenital System	0.68	186	208	197	-	1	0.714	0.034	0		taggtatatgtaGTCAagtagtt
TempSeq_2Mo65Vdt				O$YTBP	Yeast TATA binding protein factor	O$SPT15.01	TATA-binding protein, general transcription factor that interacts with other factors to form the preinitiation complex at promoters		0.83	193	209	201	-	0.75	0.838	0.008	0		ataggtaTATGtagtca
TempSeq_2Mo65Vdt				V$RUSH	SWI/SNF related nucleophosphoproteins with a RING finger DNA binding motif	V$SMARCA3.01	SWI/SNF related, matrix associated, actin dependent regulator of chromatin, subfamily a, member 3		0.96	196	206	201	+	0.96	0.973	0.013	0		ctACATatacc
TempSeq_2Mo65Vdt				V$CLOX	CLOX and CLOX homology (CDP) factors	V$CUX2.01	Cut-like homeobox 2, dimeric binding site		0.69	191	213	202	+	0.751	0.722	0.032	0		cttgactacatatacctaTGGAt
TempSeq_2Mo65Vdt				V$HMTB	Human muscle-specific Mt binding site	V$MTBF.01	Muscle-specific Mt binding site		0.9	199	207	203	-	0.808	0.901	0.001	0		aggtATATg
TempSeq_2Mo65Vdt				V$CLOX	CLOX and CLOX homology (CDP) factors	V$CUX1.01	Cut-like homeobox 1, dimeric binding site		0.69	196	218	207	-	0.813	0.748	0.058	0		tagagatCCATaggtatatgtag
TempSeq_2Mo65Vdt				V$HNF6	Onecut homeodomain factor HNF6	V$HNF6.02	Liver enriched Cut - Homeodomain transcription factor HNF6 (ONECUT1)	Digestive System Embryonic Structures Endocrine System Islets of Langerhans Liver Pancreas	0.86	204	220	212	-	0.791	0.884	0.024	0		gatagagatCCATaggt
TempSeq_2Mo65Vdt				V$CLOX	CLOX and CLOX homology (CDP) factors	V$CDPCR3HD.01	Cut-like homeodomain protein (Cut Repeat III / homeodomain)		0.94	203	225	214	+	1	0.954	0.014	0		tacctatgGATCtctatctaagt
TempSeq_2Mo65Vdt				V$ZF10	C2H2 zinc finger transcription factors 10	V$PRDM14.01	PR domain zinc finger protein 14	Embryonic Structures Germ Cells	0.85	208	222	215	-	0.812	0.866	0.016	0		tagATAGagatccat
TempSeq_2Mo65Vdt				V$GATA	GATA binding factors	V$GATA1.06	Complex of Lmo2 bound to Tal-1, E2A proteins, and GATA-1, half-site 2	Blood Cells Bone Marrow Cells Bone and Bones Cardiovascular System Connective Tissue Embryonic Structures Erythrocytes Heart Hematopoietic System Immune System Leukocytes Lymphocytes Muscles Myocardium Skeleton	0.96	212	224	218	-	1	0.96	0	1	part of model match of NFAT_GATA_01	cttaGATAgagat
TempSeq_2Mo65Vdt				O$VTBP	Vertebrate TATA binding protein factor	O$ATATA.01	Avian C-type LTR TATA box		0.78	214	230	222	+	1	0.892	0.112	0		ctctatcTAAGtgctga
TempSeq_2Mo65Vdt				V$SORY	SOX/SRY-sex/testis determinig and related HMG box factors	V$SOX9.08	SRY (sex-determining region Y) box 9, dimeric binding sites	Bone and Bones Cartilage Connective Tissue Ear Embryonic Structures Endocrine System Leydig Cells Nervous System Neuroglia Skeleton Testis Thyroid Gland Urogenital System	0.69	213	235	224	+	0.75	0.699	0.009	0		tctCTATctaagtgctgaaaaat
TempSeq_2Mo65Vdt				V$NKXH	NKX homeodomain factors	V$NKX32.01	Homeodomain protein NKX3.2 (BAPX1, NKX3B, Bagpipe homolog)	Cardiovascular System Central Nervous System Digestive System Embryonic Structures Endocrine System Heart Islets of Langerhans Lung Muscles Myocardium Nervous System Pancreas Prostate Respiratory System Spinal Cord Thyroid Gland Urogenital System	0.96	216	234	225	+	1	0.962	0.002	0		ctatctaAGTGctgaaaaa
TempSeq_2Mo65Vdt				V$NKXH	NKX homeodomain factors	V$NKX23.01	NK2 homeobox 3, CSX 3	Cardiovascular System Central Nervous System Digestive System Embryonic Structures Endocrine System Heart Islets of Langerhans Lung Muscles Myocardium Nervous System Pancreas Prostate Respiratory System Spinal Cord Thyroid Gland Urogenital System	0.8	217	235	226	-	0.855	0.833	0.033	0		atttttcaGCACttagata
TempSeq_2Mo65Vdt				V$AP1R	MAF and AP1 related factors	V$MAFB.01	MAFB/Kreisler basic region/leucine zipper transcription factor (half site)	Antibody-Producing Cells Blood Cells Blood Platelets Bone Marrow Cells Digestive System Ear Endocrine System Eye Hematopoietic System Immune System Islets of Langerhans Liver Pancreas	0.83	218	240	229	-	1	0.844	0.014	0		aattcattttTCAGcacttagat
TempSeq_2Mo65Vdt				V$AP1R	MAF and AP1 related factors	V$MAFF.01	Transcription factor MafF	Antibody-Producing Cells Blood Cells Blood Platelets Bone Marrow Cells Digestive System Ear Endocrine System Eye Hematopoietic System Immune System Islets of Langerhans Liver Pancreas	0.83	222	244	233	+	1	0.836	0.006	0		aagtGCTGaaaaatgaatttttt
TempSeq_2Mo65Vdt				V$SORY	SOX/SRY-sex/testis determinig and related HMG box factors	V$SOX7.03	SRY-related HMG-box gene 7, dimeric binding sites	Bone and Bones Cartilage Connective Tissue Ear Embryonic Structures Endocrine System Leydig Cells Nervous System Neuroglia Skeleton Testis Thyroid Gland Urogenital System	0.72	223	245	234	-	0.75	0.751	0.031	0		aAAAAaattcatttttcagcact
TempSeq_2Mo65Vdt				V$HNF6	Onecut homeodomain factor HNF6	V$HNF6.01	Liver enriched Cut - Homeodomain transcription factor HNF6 (ONECUT)	Digestive System Embryonic Structures Endocrine System Islets of Langerhans Liver Pancreas	0.81	227	243	235	+	0.742	0.819	0.009	0		ctgaaaaaTGAAttttt
TempSeq_2Mo65Vdt				V$PAX7	Paired box 7	V$PAX7.01	Paired box 7 homeodomain-binding motif		0.78	229	243	236	-	0.755	0.792	0.012	0		aaaaattCATTtttc
TempSeq_2Mo65Vdt				V$MYT1	MYT1 C2HC zinc finger protein	V$MYT1.01	MyT1 zinc finger transcription factor involved in primary neurogenesis	Central Nervous System Nervous System Neuroglia Neurons	0.75	232	244	238	-	0.75	0.756	0.006	0		aaaAAATtcattt
TempSeq_2Mo65Vdt				V$SORY	SOX/SRY-sex/testis determinig and related HMG box factors	V$SOX18.01	SRY (sex determining region Y)-box 18, dimeric binding sites	Bone and Bones Cartilage Connective Tissue Ear Embryonic Structures Endocrine System Leydig Cells Nervous System Neuroglia Skeleton Testis Thyroid Gland Urogenital System	0.7	229	251	240	+	0.75	0.765	0.065	0		gaaAAATgaatttttttattcat
TempSeq_2Mo65Vdt				V$BRNF	Brn POU domain factors	V$BRN2.02	Brn-2, POU-III protein class	Brain Central Nervous System Digestive System Ear Embryonic Structures Endocrine System Eye Islets of Langerhans Nervous System Neuroglia Neurons Pancreas	0.82	233	251	242	+	0.857	0.905	0.085	0		aatgaatttttTTATtcat
TempSeq_2Mo65Vdt				V$SORY	SOX/SRY-sex/testis determinig and related HMG box factors	V$SOX3.04	SRY-box containing gene 3, dimeric binding sites	Bone and Bones Cartilage Connective Tissue Ear Embryonic Structures Endocrine System Leydig Cells Nervous System Neuroglia Skeleton Testis Thyroid Gland Urogenital System	0.71	233	255	244	+	1	0.732	0.022	0		aatGAATttttttattcatttgg
TempSeq_2Mo65Vdt				V$ABDB	Abdominal-B type homeodomain transcription factors	V$HOXD13.01	Homeobox D13 / Hox-4I	Bone Marrow Cells Bone and Bones Central Nervous System Connective Tissue Embryonic Structures Hematopoietic System Integumentary System Kidney Nervous System Neurons Prostate Skeleton Spinal Cord Urogenital System	0.91	238	254	246	-	1	0.916	0.006	0		caaatgaaTAAAaaaat
TempSeq_2Mo65Vdt				V$PIT1	GHF-1 pituitary specific pou domain transcription factor	V$PIT1.01	Pit1, GHF-1 pituitary specific pou domain transcription factor	Brain Central Nervous System Endocrine System Nervous System Pituitary Gland	0.92	239	253	246	+	1	0.968	0.048	0		tttttTTATtcattt
TempSeq_2Mo65Vdt				V$OCT1	Octamer binding protein	V$POU3F3.01	POU class 3 homeobox 3 (POU3F3), OTF8	Antibody-Producing Cells Blood Cells Immune System Kidney Leukocytes Lymphocytes Urogenital System	0.81	240	254	247	-	0.784	0.82	0.01	0		caaatGAATaaaaaa
TempSeq_2Mo65Vdt				V$AIRE	Autoimmune regulatory element binding factor	V$AIRE.01	Autoimmune regulator	Blood Cells Immune System Leukocytes Lymphocytes Thymus Gland	0.75	242	256	249	+	1	0.769	0.019	0		ttTTATtcatttggt
TempSeq_2Mo65Vdt				V$BRNF	Brn POU domain factors	V$BRN2.03	Brn-2, POU-III protein class	Brain Central Nervous System Digestive System Ear Embryonic Structures Endocrine System Eye Islets of Langerhans Nervous System Neuroglia Neurons Pancreas	0.92	241	259	250	+	1	0.927	0.007	1	part of model match of BRNF_RXRF_02	tttttattcATTTggttat
TempSeq_2Mo65Vdt				V$HNF6	Onecut homeodomain factor HNF6	V$HNF6.01	Liver enriched Cut - Homeodomain transcription factor HNF6 (ONECUT)	Digestive System Embryonic Structures Endocrine System Islets of Langerhans Liver Pancreas	0.81	242	258	250	-	0.742	0.849	0.039	0		taaccaaaTGAAtaaaa
TempSeq_2Mo65Vdt				V$BHLH	bHLH transcription factors expressed in muscle, intestine and stomach	V$MESP1_2.01	Mesoderm posterior 1 and 2		0.91	246	258	252	-	0.893	0.931	0.021	0		taacCAAAtgaat
TempSeq_2Mo65Vdt				V$PARF	PAR/bZIP family	V$DBP.01	Albumin D-box binding protein	Brain Central Nervous System Digestive System Embryonic Structures Endocrine System Liver Muscle, Skeletal Muscles Nervous System	0.84	251	267	259	+	1	0.875	0.035	0		tttggTTATgtagcatt
TempSeq_2Mo65Vdt				V$CREB	cAMP-responsive element binding proteins	V$E4BP4.01	E4BP4, bZIP domain, transcriptional repressor	Brain Central Nervous System Endocrine System Germ Cells Nervous System Pineal Gland Urogenital System	0.8	250	270	260	+	0.747	0.856	0.056	0		atttggttatGTAGcatttgt
TempSeq_2Mo65Vdt				V$DMRT	DM domain-containing transcription factors	V$DMRT4.01	Doublesex and mab-3 related transcription factor 4	Embryonic Structures Endocrine System Germ Cells Ovary Testis Urogenital System	0.79	251	271	261	-	1	0.801	0.011	0		aacaaatgcTACAtaaccaaa
TempSeq_2Mo65Vdt				V$SORY	SOX/SRY-sex/testis determinig and related HMG box factors	V$SOX3.01	SRY-box containing gene 3	Bone and Bones Cartilage Connective Tissue Ear Embryonic Structures Endocrine System Leydig Cells Nervous System Neuroglia Skeleton Testis Thyroid Gland Urogenital System	0.94	253	275	264	-	1	0.95	0.01	0		aatgaaCAAAtgctacataacca
TempSeq_2Mo65Vdt				V$HAND	Twist subfamily of class B bHLH transcription factors	V$PARAXIS.01	Paraxis (TCF15), member of the Twist subfamily of Class B bHLH factors, forms heterodimers with E12	Antibody-Producing Cells Antigen-Presenting Cells Blood Cells Bone Marrow Cells Bone and Bones Cardiovascular System Cartilage Connective Tissue Embryonic Structures Heart Hematopoietic System Immune System Integumentary System Leukocytes Lymphocytes Muscles Myocardium Skeleton Thymus Gland	0.86	256	276	266	-	1	0.897	0.037	0		gaatgAACAaatgctacataa
TempSeq_2Mo65Vdt				V$BHLH	bHLH transcription factors expressed in muscle, intestine and stomach	V$MESP1_2.01	Mesoderm posterior 1 and 2		0.91	261	273	267	-	0.893	0.934	0.024	0		tgaaCAAAtgcta
TempSeq_2Mo65Vdt				V$FAST	FAST-1 SMAD interacting proteins	V$FAST1.01	FAST-1 SMAD interacting protein	Embryonic Structures	0.81	263	279	271	+	0.85	0.869	0.059	0		gcatttgttCATTctaa
TempSeq_2Mo65Vdt				V$BRNF	Brn POU domain factors	V$TST1.01	POU-factor Tst-1/Oct-6	Brain Central Nervous System Digestive System Ear Embryonic Structures Endocrine System Eye Islets of Langerhans Nervous System Neuroglia Neurons Pancreas	0.9	267	285	276	-	1	0.906	0.006	0		acaaaATTAgaatgaacaa
TempSeq_2Mo65Vdt				V$HBOX	Homeobox transcription factors	V$GSH1.01	Homeobox transcription factor Gsh-1	Brain Cardiovascular System Central Nervous System Digestive System Ear Embryonic Structures Endocrine System Eye Islets of Langerhans Muscle, Smooth Muscles Nervous System Neurons Pancreas Spinal Cord	0.85	267	285	276	+	1	0.911	0.061	0		ttgttcattcTAATtttgt
TempSeq_2Mo65Vdt				V$OCT1	Octamer binding protein	V$OCT1.06	Octamer-binding factor 1	Antibody-Producing Cells Blood Cells Immune System Kidney Leukocytes Lymphocytes Urogenital System	0.81	270	284	277	+	1	0.859	0.049	0		ttcattctAATTttg
TempSeq_2Mo65Vdt				V$BRNF	Brn POU domain factors	V$BRN2.01	Brn-2, POU-III protein class	Brain Central Nervous System Digestive System Ear Embryonic Structures Endocrine System Eye Islets of Langerhans Nervous System Neuroglia Neurons Pancreas	0.86	270	288	279	+	1	0.9	0.04	0		ttCATTctaattttgtttt
TempSeq_2Mo65Vdt				V$HOMF	Homeodomain transcription factors	V$MSX.01	Homeodomain proteins MSX-1 and MSX-2	Blood Cells Bone Marrow Cells Bone and Bones Cardiovascular System Cartilage Central Nervous System Connective Tissue Digestive System Ear Embryonic Structures Endocrine System Germ Cells Heart Hematopoietic System Immune System Islets of Langerhans Leukocytes Liver Lymphocytes Muscles Nervous System Ovary Pancreas Skeleton Spinal Cord Thyroid Gland Urogenital System	0.97	270	288	279	+	1	0.989	0.019	0		ttcattcTAATtttgtttt
TempSeq_2Mo65Vdt				V$LHXF	Lim homeodomain factors	V$LHX4.01	LIM homeobox 4, Gsh4	Brain Cardiovascular System Central Nervous System Digestive System Ear Embryonic Structures Endocrine System Eye Heart Islets of Langerhans Kidney Muscles Myocardium Nervous System Neurons Pancreas Pituitary Gland Spinal Cord Testis Urogenital System	0.83	268	290	279	+	1	0.832	0.002	0		tgttcattctAATTttgttttgt
TempSeq_2Mo65Vdt				V$FKHD	Fork head domain factors	V$FOXP1_ES.01	Alternative splicing variant of FOXP1, activated in ESCs	Blood Cells Breast Central Nervous System Digestive System Ear Endocrine System Eye Immune System Islets of Langerhans Leukocytes Liver Lung Lymphocytes Muscle, Skeletal Muscles Nervous System Ovary Pancreas Prostate Respiratory System Spinal Cord Testis Thymus Gland Thyroid Gland Urogenital System	1	277	293	285	-	1	1	0	0		ggaacaaAACAaaatta
TempSeq_2Mo65Vdt				V$TALE	TALE homeodomain class recognizing TG motifs	V$MEIS1.01	Binding site for monomeric Meis1 homeodomain protein	Bone Marrow Cells Brain Central Nervous System Embryonic Structures Hematopoietic System Myeloid Cells Nervous System Neurons	0.95	287	303	295	+	1	0.969	0.019	0		ttgttcccTGTCatatc
TempSeq_2Mo65Vdt				V$EVI1	EVI1-myleoid transforming protein	V$EVI1.05	Ecotropic viral integration site 1 encoded factor, amino-terminal zinc finger domain	Adipose Tissue Blood Cells Bone Marrow Cells Brain Central Nervous System Connective Tissue Hematopoietic System Immune System Leukocytes Lymphocytes Myeloid Cells Nervous System Neurons Thymus Gland	0.81	289	305	297	-	0.75	0.818	0.008	0		gagatatGACAgggaac
TempSeq_2Mo65Vdt				V$GATA	GATA binding factors	V$GATA2.02	GATA-binding factor 2	Blood Cells Bone Marrow Cells Bone and Bones Cardiovascular System Connective Tissue Embryonic Structures Erythrocytes Heart Hematopoietic System Immune System Leukocytes Lymphocytes Muscles Myocardium Skeleton	0.9	295	307	301	-	1	0.962	0.062	0		cagaGATAtgaca
TempSeq_2Mo65Vdt				V$HEAT	Heat shock factors	V$HSF2.02	Heat shock factor 2	ubiquitous	0.95	302	326	314	+	1	1	0.05	0		tctctggtacctAGAAtaatcccta
TempSeq_2Mo65Vdt				V$BCDF	Bicoid-like homeodomain transcription factors	V$DMBX1.01	Diencephalon/mesencephalon homeobox 1	Brain Cardiovascular System Central Nervous System Ear Embryonic Structures Endocrine System Eye Heart Nervous System Neurons Pineal Gland Pituitary Gland	0.93	313	329	321	+	1	0.958	0.028	0		tagaatAATCcctacca
TempSeq_2Mo65Vdt				V$HAML	Human acute myelogenous leukemia factors	V$AML1.02	Acute myeloid leukemia 1 protein, RUNX1 (runt-related transcription factor 1)	Bone Marrow Cells Bone and Bones Cartilage Connective Tissue Hematopoietic System Skeleton	0.96	320	334	327	-	1	0.964	0.004	0		ctctGTGGtagggat
TempSeq_2Mo65Vdt				V$NACA	Nascent polypeptide associated complex and coactivator alpha	V$NACA1.01	Nascent polypeptide-associated complex subunit alpha 1		0.92	326	338	332	+	1	0.95	0.03	0		accaCAGAgtagg
TempSeq_2Mo65Vdt				V$SORY	SOX/SRY-sex/testis determinig and related HMG box factors	V$SOX9.03	SRY (sex determining region Y)-box 9 homodimer	Bone and Bones Cartilage Connective Tissue Ear Embryonic Structures Endocrine System Leydig Cells Nervous System Neuroglia Skeleton Testis Thyroid Gland Urogenital System	0.77	327	349	338	+	0.8	0.812	0.042	0		ccACAGagtaggtcttccattac
TempSeq_2Mo65Vdt				V$HOXF	Paralog hox genes 1-8 from the four hox clusters A, B, C, D	V$HOX1-3.01	Hox-1.3, vertebrate homeobox protein	Antibody-Producing Cells Bone Marrow Cells Bone and Bones Connective Tissue Ear Embryonic Structures Germ Cells Hematopoietic System Immune System Lung Respiratory System Skeleton Thymus Gland Urogenital System	0.82	335	353	344	-	1	0.828	0.008	0		aagagTAATggaagaccta
TempSeq_2Mo65Vdt				V$HOXC	HOX - PBX complexes	V$MEIS1.03	Meis homeobox 1	Bone Marrow Cells Bone and Bones Brain Central Nervous System Connective Tissue Ear Embryonic Structures Hematopoietic System Immune System Kidney Lung Nervous System Respiratory System Skeleton Spinal Cord Thymus Gland Urogenital System	0.85	355	371	363	-	1	0.892	0.042	0		ggggaGATTtaaaagca
TempSeq_2Mo65Vdt				O$VTBP	Vertebrate TATA binding protein factor	O$MTATA.01	Muscle TATA box		0.84	356	372	364	+	1	0.904	0.064	0		gctttTAAAtctcccct
TempSeq_2Mo65Vdt				V$PRDM	PR (PRDI-BF1-RIZ1 homologous) domain transcription factor	V$PRDM4.01	PR domain zinc finger protein 4 (PFM1)		0.69	353	381	367	+	0.751	0.743	0.053	0		tatgcTTTTaaatctcccctcacctcatt
TempSeq_2Mo65Vdt				V$MZF1	Myeloid zinc finger 1 factors	V$MZF1.01	Myeloid zinc finger protein MZF1	Blood Cells Bone Marrow Cells Hematopoietic System Immune System Leukocytes Myeloid Cells	0.99	363	373	368	-	1	0.992	0.002	0		gaGGGGagatt
TempSeq_2Mo65Vdt				V$KLFS	Krueppel like transcription factors	V$KKLF.01	Kidney-enriched kruppel-like factor, KLF15	Blood Cells Bone Marrow Cells Digestive System Embryonic Structures Erythrocytes Hematopoietic System Liver	0.91	362	378	370	-	1	0.915	0.005	0		gaggtgaGGGGagattt
TempSeq_2Mo65Vdt				V$MAZF	Myc associated zinc fingers	V$MAZ.01	Myc associated zinc finger protein (MAZ)	Blood Cells Immune System Leukocytes	0.9	365	377	371	-	1	0.948	0.048	0		aggtGAGGggaga
TempSeq_2Mo65Vdt				V$CREB	cAMP-responsive element binding proteins	V$CREB1.02	cAMP-responsive element binding protein 1	Brain Central Nervous System Endocrine System Germ Cells Nervous System Pineal Gland Urogenital System	0.92	365	385	375	-	1	0.94	0.02	0		ttacaATGAggtgaggggaga
TempSeq_2Mo65Vdt				V$KLFS	Krueppel like transcription factors	V$GKLF.01	Gut-enriched Krueppel-like factor	Blood Cells Bone Marrow Cells Digestive System Embryonic Structures Erythrocytes Hematopoietic System Liver	0.86	368	384	376	-	1	0.875	0.015	0		tacaatgaggtgAGGGg
TempSeq_2Mo65Vdt				V$SORY	SOX/SRY-sex/testis determinig and related HMG box factors	V$SOX5.01	Sox-5	Bone and Bones Cartilage Connective Tissue Ear Embryonic Structures Endocrine System Leydig Cells Nervous System Neuroglia Skeleton Testis Thyroid Gland Urogenital System	0.87	366	388	377	-	1	0.874	0.004	0		catttaCAATgaggtgaggggag
TempSeq_2Mo65Vdt				V$BRN5	Brn-5 POU domain factors	V$BRN5.04	POU class 6 homeobox 1 (POU6F1)	Brain Central Nervous System Nervous System	0.83	368	390	379	+	0.752	0.844	0.014	0		cccctcacctcATTGtaaatgac
TempSeq_2Mo65Vdt				V$RXRF	RXR heterodimer binding sites	V$VDR_RXR.06	Bipartite binding site of VDR/RXR heterodimers, DR5 sites	Bone and Bones Connective Tissue Digestive System Ear Endocrine System Integumentary System Liver Parathyroid Glands Skeleton Thyroid Gland	0.75	369	393	381	-	1	0.81	0.06	0		aaagtcatttacaatgAGGTgaggg
TempSeq_2Mo65Vdt				V$CART	Cart-1 (cartilage homeoprotein 1)	V$HESX1.01	HESX homeobox 1, dimeric binding site	Adrenal Glands Bone and Bones Brain Cardiovascular System Central Nervous System Connective Tissue Digestive System Embryonic Structures Endocrine System Eye Heart Immune System Islets of Langerhans Muscles Myeloid Cells Nervous System Neurons Pancreas Phagocytes Pituitary Gland Skeleton Spinal Cord	0.7	372	392	382	+	0.756	0.719	0.019	0		tcaccTCATtgtaaatgactt
TempSeq_2Mo65Vdt				V$CART	Cart-1 (cartilage homeoprotein 1)	V$HESX1.01	HESX homeobox 1, dimeric binding site	Adrenal Glands Bone and Bones Brain Cardiovascular System Central Nervous System Connective Tissue Digestive System Embryonic Structures Endocrine System Eye Heart Immune System Islets of Langerhans Muscles Myeloid Cells Nervous System Neurons Pancreas Phagocytes Pituitary Gland Skeleton Spinal Cord	0.7	374	394	384	-	0.756	0.71	0.01	0		aaaagTCATttacaatgaggt
TempSeq_2Mo65Vdt				V$BRNF	Brn POU domain factors	V$BRN2.01	Brn-2, POU-III protein class	Brain Central Nervous System Digestive System Ear Embryonic Structures Endocrine System Eye Islets of Langerhans Nervous System Neuroglia Neurons Pancreas	0.86	376	394	385	+	1	0.92	0.06	0		ctCATTgtaaatgactttt
TempSeq_2Mo65Vdt				V$SORY	SOX/SRY-sex/testis determinig and related HMG box factors	V$HMGA.01	HMGA family of architectural transcription factors (HMGA1, HMGA2)	Bone and Bones Cartilage Connective Tissue Ear Embryonic Structures Endocrine System Leydig Cells Nervous System Neuroglia Skeleton Testis Thyroid Gland Urogenital System	0.88	375	397	386	+	1	0.888	0.008	0		cctcattgtaAATGacttttgat
TempSeq_2Mo65Vdt				V$TCFF	TCF11 transcription factor	V$TCF11.01	TCF11/LCR-F1/Nrf1 homodimers		1	384	390	387	-	1	1	0	0		GTCAttt
TempSeq_2Mo65Vdt				V$SORY	SOX/SRY-sex/testis determinig and related HMG box factors	V$HBP1.02	HMG box-containing protein 1	Bone and Bones Cartilage Connective Tissue Ear Embryonic Structures Endocrine System Leydig Cells Nervous System Neuroglia Skeleton Testis Thyroid Gland Urogenital System	0.83	378	400	389	+	1	0.836	0.006	0		cattgtaAATGacttttgatttc
TempSeq_2Mo65Vdt				V$SORY	SOX/SRY-sex/testis determinig and related HMG box factors	V$SOX9.06	SRY (sex-determining region Y) box 9, dimeric binding sites	Bone and Bones Cartilage Connective Tissue Ear Embryonic Structures Endocrine System Leydig Cells Nervous System Neuroglia Skeleton Testis Thyroid Gland Urogenital System	0.68	380	402	391	-	1	0.69	0.01	0		gagaaatcaaaaGTCAtttacaa
TempSeq_2Mo65Vdt				V$NR2F	Nuclear receptor subfamily 2 factors	V$PNR.01	Photoreceptor-specific nuclear receptor subfamily 2, group E, member 3 (Nr2e3), DR1 sites	Adrenal Glands Digestive System Endocrine System Eye Islets of Langerhans Liver Nervous System Neurons Pancreas Testis Urogenital System	0.79	381	405	393	-	1	0.949	0.159	0		aaagagaaaTCAAaagtcatttaca
TempSeq_2Mo65Vdt				V$LEFF	LEF1/TCF	V$TCF7L1.01	HMG box transcription factor Tcf7l1 (TCF3)	Adipose Tissue Connective Tissue Digestive System Embryonic Structures Endocrine System Islets of Langerhans Pancreas	0.86	386	402	394	-	1	0.869	0.009	0		gagaaatCAAAagtcat
TempSeq_2Mo65Vdt				V$PERO	Peroxisome proliferator-activated receptor	V$PPAR_RXR.02	PPAR/RXR heterodimers, DR1 sites	Adipose Tissue Connective Tissue Digestive System Liver	0.69	384	406	395	-	0.749	0.748	0.058	0		aaaagagaaatcAAAAgtcattt
TempSeq_2Mo65Vdt				V$HNF6	Onecut homeodomain factor HNF6	V$HNF6.01	Liver enriched Cut - Homeodomain transcription factor HNF6 (ONECUT)	Digestive System Embryonic Structures Endocrine System Islets of Langerhans Liver Pancreas	0.81	388	404	396	-	1	0.832	0.022	0		aagagaaaTCAAaagtc
TempSeq_2Mo65Vdt				V$IRFF	Interferon regulatory factors	V$IRF7.01	Interferon regulatory factor 7 (IRF-7)	Antibody-Producing Cells Antigen-Presenting Cells Blood Cells Bone Marrow Cells Hematopoietic System Immune System Leukocytes Lymphocytes Monocytes Myeloid Cells Phagocytes	0.86	384	408	396	-	1	0.911	0.051	0		ataaaagaGAAAtcaaaagtcattt
TempSeq_2Mo65Vdt				V$IRFF	Interferon regulatory factors	V$IRF4.01	Interferon regulatory factor (IRF)-related protein (NF-EM5, PIP, LSIRF, ICSAT)	Antibody-Producing Cells Antigen-Presenting Cells Blood Cells Bone Marrow Cells Hematopoietic System Immune System Leukocytes Lymphocytes Monocytes Myeloid Cells Phagocytes	0.94	390	414	402	-	1	0.969	0.029	0		aagggcataaaagaGAAAtcaaaag
TempSeq_2Mo65Vdt				O$VTBP	Vertebrate TATA binding protein factor	O$VTATA.02	Mammalian C-type LTR TATA box		0.89	396	412	404	-	1	0.914	0.024	0		gggcaTAAAagagaaat
TempSeq_2Mo65Vdt				V$CDXF	Vertebrate caudal related homeodomain protein	V$CDX2.02	Caudal type homeobox transcription factor 2	Digestive System Embryonic Structures	0.85	397	415	406	+	1	0.91	0.06	0		tttctcttTTATgcccttt
TempSeq_2Mo65Vdt				V$ABDB	Abdominal-B type homeodomain transcription factors	V$HOXB9.02	Homeobox B9	Bone Marrow Cells Bone and Bones Central Nervous System Connective Tissue Embryonic Structures Hematopoietic System Integumentary System Kidney Nervous System Neurons Prostate Skeleton Spinal Cord Urogenital System	0.88	399	415	407	-	1	0.903	0.023	0		aaagggcaTAAAagaga
TempSeq_2Mo65Vdt				V$NBRE	NGFI-B response elements, nur subfamily of nuclear receptors	V$NBRE.01	Monomers of the nur subfamily of nuclear receptors (nur77, nurr1, nor-1)	Brain Central Nervous System Endocrine System Immune System Leydig Cells Nervous System Neurons Testis Thymus Gland Urogenital System	0.86	404	418	411	-	1	0.861	0.001	0		taaaAAGGgcataaa
TempSeq_2Mo65Vdt				O$VTBP	Vertebrate TATA binding protein factor	O$VTATA.01	Cellular and viral TATA box elements		0.9	407	423	415	-	1	0.997	0.097	0		gtgtaTAAAaagggcat
TempSeq_2Mo65Vdt				O$PTBP	Plant TATA binding protein factor	O$PTATA.02	Plant TATA box		0.9	410	424	417	-	1	0.93	0.03	0		ggtgTATAaaaaggg
TempSeq_2Mo65Vdt				V$ZFHX	Two-handed zinc finger homeodomain transcription factors	V$AREB6.02	AREB6 (Atp1a1 regulatory element binding factor 6)	Embryonic Structures	0.97	417	429	423	+	1	0.977	0.007	0		tataCACCtttcc
TempSeq_2Mo65Vdt				V$IKZF	Ikaros family zinc finger 5	V$PEGASUS.01	IKAROS family zinc finger 5 (Pegasus)		0.96	418	430	424	-	1	0.962	0.002	0		gggaaaGGTGtat
TempSeq_2Mo65Vdt				V$PRDF	Positive regulatory domain I binding factor	V$PRDM1.02	PRDI (positive regulatory domain I element) binding factor 1	Antibody-Producing Cells Blood Cells Immune System Leukocytes Lymphocytes	0.83	417	435	426	-	1	0.873	0.043	0		tataaggGAAAggtgtata
TempSeq_2Mo65Vdt				V$PERO	Peroxisome proliferator-activated receptor	V$PPARA.01	PPAR/RXR heterodimers, DR1 sites	Adipose Tissue Connective Tissue Digestive System Liver	0.7	417	439	428	-	1	0.702	0.002	0		gagatataagggAAAGgtgtata
TempSeq_2Mo65Vdt				O$VTBP	Vertebrate TATA binding protein factor	O$LTATA.01	Lentivirus LTR TATA box		0.82	422	438	430	-	1	0.862	0.042	0		agaTATAagggaaaggt
TempSeq_2Mo65Vdt				V$GCMF	Chorion-specific transcription factors with a GCM DNA binding domain	V$GCM1.03	Glial cells missing homolog 1 (secondary DNA binding preference)	Embryonic Structures Endocrine System Immune System Parathyroid Glands Thymus Gland	0.83	423	437	430	+	0.803	0.887	0.057	0		cctttCCCTtatatc
TempSeq_2Mo65Vdt				V$KLFS	Krueppel like transcription factors	V$GKLF.01	Gut-enriched Krueppel-like factor	Blood Cells Bone Marrow Cells Digestive System Embryonic Structures Erythrocytes Hematopoietic System Liver	0.86	422	438	430	-	0.817	0.892	0.032	0		agatataagggaAAGGt
TempSeq_2Mo65Vdt				V$PAX6	PAX-4/PAX-6 paired domain binding sites	V$PAX6.04	PAX6 paired domain binding site	Brain Central Nervous System Digestive System Embryonic Structures Endocrine System Eye Islets of Langerhans Nervous System Neurons Pancreas	0.83	424	442	433	+	0.778	0.863	0.033	0		cttTCCCttatatctccat
TempSeq_2Mo65Vdt				V$SRFF	Serum response element binding factor	V$SRF.01	Serum response factor	Cardiovascular System Heart Muscle, Smooth Muscles Myocardium	0.66	424	442	433	-	1	0.756	0.096	0		atggagaTATAagggaaag
TempSeq_2Mo65Vdt				V$SRFF	Serum response element binding factor	V$SRF.01	Serum response factor	Cardiovascular System Heart Muscle, Smooth Muscles Myocardium	0.66	425	443	434	+	1	0.683	0.023	0		tttccctTATAtctccatt
TempSeq_2Mo65Vdt				V$GATA	GATA binding factors	V$GATA2.02	GATA-binding factor 2	Blood Cells Bone Marrow Cells Bone and Bones Cardiovascular System Connective Tissue Embryonic Structures Erythrocytes Heart Hematopoietic System Immune System Leukocytes Lymphocytes Muscles Myocardium Skeleton	0.9	429	441	435	-	1	0.933	0.033	0		tggaGATAtaagg
TempSeq_2Mo65Vdt				V$SORY	SOX/SRY-sex/testis determinig and related HMG box factors	V$HBP1.01	HMG box-containing protein 1	Bone and Bones Cartilage Connective Tissue Ear Embryonic Structures Endocrine System Leydig Cells Nervous System Neuroglia Skeleton Testis Thyroid Gland Urogenital System	0.86	429	451	440	-	1	0.861	0.001	0		caggaataAATGgagatataagg
TempSeq_2Mo65Vdt				V$RUSH	SWI/SNF related nucleophosphoproteins with a RING finger DNA binding motif	V$SMARCA3.01	SWI/SNF related, matrix associated, actin dependent regulator of chromatin, subfamily a, member 3		0.96	437	447	442	+	1	0.992	0.032	0		ctCCATttatt
TempSeq_2Mo65Vdt				V$CDXF	Vertebrate caudal related homeodomain protein	V$CDX2.02	Caudal type homeobox transcription factor 2	Digestive System Embryonic Structures	0.85	435	453	444	+	1	0.874	0.024	0		atctccatTTATtcctgaa
TempSeq_2Mo65Vdt				V$HOXF	Paralog hox genes 1-8 from the four hox clusters A, B, C, D	V$HOXB8.01	Homeobox B8 / Hox-2delta	Antibody-Producing Cells Bone Marrow Cells Bone and Bones Connective Tissue Ear Embryonic Structures Germ Cells Hematopoietic System Immune System Lung Respiratory System Skeleton Thymus Gland Urogenital System	0.83	435	453	444	-	0.835	0.836	0.006	0		ttcaggaATAAatggagat
TempSeq_2Mo65Vdt				V$HEAT	Heat shock factors	V$HSF2.03	Heat shock factor 2	ubiquitous	0.71	437	461	449	-	0.777	0.792	0.082	0		catgaagcttcaGGAAtaaatggag
TempSeq_2Mo65Vdt				V$HEAT	Heat shock factors	V$HSF1.04	Heat shock factor 1	ubiquitous	0.76	438	462	450	+	0.85	0.934	0.174	0		tccatttattcctgaagcTTCAtgg
TempSeq_2Mo65Vdt				V$SORY	SOX/SRY-sex/testis determinig and related HMG box factors	V$SOX10.03	SRY (sex determining region Y)-box 10, dimeric binding sites	Bone and Bones Cartilage Connective Tissue Ear Embryonic Structures Endocrine System Leydig Cells Nervous System Neuroglia Skeleton Testis Thyroid Gland Urogenital System	0.72	439	461	450	-	1	0.728	0.008	0		caTGAAgcttcaggaataaatgg
TempSeq_2Mo65Vdt				V$HEAT	Heat shock factors	V$HSF2.01	Heat shock factor 2	ubiquitous	0.88	447	471	459	-	1	0.9	0.02	0		ggctgaatcccatGAAGcttcagga
TempSeq_2Mo65Vdt				V$PAX5	PAX-2/5/8 binding sites	V$PAX8.01	PAX 2/5/8 binding site	Antibody-Producing Cells Blood Cells Bone Marrow Cells Ear Embryonic Structures Endocrine System Hematopoietic System Immune System Kidney Leukocytes Lymphocytes Thyroid Gland Urogenital System	0.88	445	473	459	+	0.9	0.906	0.026	0		attcctgaagcTTCAtgggattcagccat
TempSeq_2Mo65Vdt				V$PAX3	PAX-3 binding sites	V$PAX3.03	Pax-3 paired domain protein	Embryonic Structures Muscle, Skeletal Muscles	0.93	453	471	462	+	1	0.934	0.004	0		agcttCATGggattcagcc
TempSeq_2Mo65Vdt				V$ZF05	C2H2 zinc finger transcription factors 5	V$ZFP410.01	Zinc finger protein 410, APA-1		0.84	455	469	462	+	1	0.865	0.025	0		cttcatgGGATtcag
TempSeq_2Mo65Vdt				V$SORY	SOX/SRY-sex/testis determinig and related HMG box factors	V$SOX14.01	SRY (sex determining region Y)-box 14, dimeric binding sites	Bone and Bones Cartilage Connective Tissue Ear Embryonic Structures Endocrine System Leydig Cells Nervous System Neuroglia Skeleton Testis Thyroid Gland Urogenital System	0.73	454	476	465	+	0.75	0.79	0.06	0		gcttCATGggattcagccattga
TempSeq_2Mo65Vdt				V$NF1F	Nuclear factor 1	V$NF1.01	Nuclear factor 1	Brain Central Nervous System Digestive System Embryonic Structures Liver Nervous System	0.82	456	476	466	-	0.763	0.823	0.003	0		tcaATGGctgaatcccatgaa
TempSeq_2Mo65Vdt				V$SORY	SOX/SRY-sex/testis determinig and related HMG box factors	V$SOX9.09	SRY (sex-determining region Y) box 9, dimeric binding sites	Bone and Bones Cartilage Connective Tissue Ear Embryonic Structures Endocrine System Leydig Cells Nervous System Neuroglia Skeleton Testis Thyroid Gland Urogenital System	0.69	458	480	469	+	0.75	0.694	0.004	0		catgggattcaGCCAttgaggtc
TempSeq_2Mo65Vdt				V$CAAT	CCAAT binding factors	V$CAAT.01	Cellular and viral CCAAT box	ubiquitous	0.9	466	480	473	+	0.856	0.934	0.034	0		tcagCCATtgaggtc
TempSeq_2Mo65Vdt				V$YY1F	Activator/repressor binding to transcription initiation site	V$REX1.01	REX1 transcription factor; zinc finger protein 42	Embryonic Structures	0.87	464	486	475	+	1	0.9	0.03	0		attcagCCATtgaggtcacttgg
TempSeq_2Mo65Vdt				V$CREB	cAMP-responsive element binding proteins	V$ATF1.01	Activating transcription factor 1	Brain Central Nervous System Endocrine System Germ Cells Nervous System Pineal Gland Urogenital System	0.83	467	487	477	-	0.753	0.837	0.007	0		cccaagtgACCTcaatggctg
TempSeq_2Mo65Vdt				V$CREB	cAMP-responsive element binding proteins	V$JUNDM2.01	Jun dimerization protein 2	Brain Central Nervous System Endocrine System Germ Cells Nervous System Pineal Gland Urogenital System	0.81	468	488	478	+	0.76	0.816	0.006	0		agccattgAGGTcacttgggt
TempSeq_2Mo65Vdt				V$E4FF	Ubiquitous GLI - Krueppel like zinc finger involved in cell cycle regulation	V$E4F.01	GLI-Krueppel-related transcription factor, regulator of adenovirus E4 promoter	ubiquitous	0.82	473	485	479	+	0.789	0.876	0.056	0		ttgAGGTcacttg
TempSeq_2Mo65Vdt				V$RORA	v-ERB and RAR-related orphan receptor alpha	V$RORA1.01	RAR-related orphan receptor alpha1	Blood Cells Brain Central Nervous System Endocrine System Immune System Leukocytes Lymphocytes Nervous System Neurons	0.93	468	492	480	+	1	0.955	0.025	0		agccattgaGGTCacttgggtttag
TempSeq_2Mo65Vdt				V$EBOX	E-box binding factors	V$USF.04	Upstream stimulating factor 1/2	ubiquitous	0.9	475	491	483	+	0.851	0.94	0.04	0		gaggtCACTtgggttta
TempSeq_2Mo65Vdt				V$RXRF	RXR heterodimer binding sites	V$PXR_RXR.01	Pregnane X receptor / retinoid X receptor heterodimer, DR4 sites	Bone and Bones Connective Tissue Digestive System Ear Endocrine System Integumentary System Liver Parathyroid Glands Skeleton Thyroid Gland	0.8	474	498	486	+	1	0.831	0.031	0		tgaGGTCacttgggtttagatatac
TempSeq_2Mo65Vdt				V$BCDF	Bicoid-like homeodomain transcription factors	V$PTX1.01	Pituitary Homeobox 1 (Ptx1, Pitx-1)	Brain Cardiovascular System Central Nervous System Ear Embryonic Structures Endocrine System Eye Heart Nervous System Neurons Pineal Gland Pituitary Gland	0.94	480	496	488	-	1	0.952	0.012	0		atatCTAAacccaagtg
TempSeq_2Mo65Vdt				V$SORY	SOX/SRY-sex/testis determinig and related HMG box factors	V$SOX9.05	SRY (sex-determining region Y) box 9, dimeric binding sites	Bone and Bones Cartilage Connective Tissue Ear Embryonic Structures Endocrine System Leydig Cells Nervous System Neuroglia Skeleton Testis Thyroid Gland Urogenital System	0.66	496	518	507	+	0.75	0.707	0.047	0		tACCAaaagtctgtgatttctct
TempSeq_2Mo65Vdt				V$GFI1	Growth factor independence transcriptional repressor	V$GFI1.01	Growth factor independence 1 zinc finger protein acts as transcriptional repressor	Blood Cells Bone Marrow Cells Ear Granulocytes Hematopoietic System Immune System Leukocytes Lymphocytes Myeloid Cells Phagocytes	0.96	502	516	509	-	1	0.988	0.028	0		agaAATCacagactt
TempSeq_2Mo65Vdt				V$HOXC	HOX - PBX complexes	V$PBX_HOXA9.01	PBX - HOXA9 binding site	Bone Marrow Cells Bone and Bones Brain Central Nervous System Connective Tissue Ear Embryonic Structures Hematopoietic System Immune System Kidney Lung Nervous System Respiratory System Skeleton Spinal Cord Thymus Gland Urogenital System	0.79	505	521	513	+	1	0.803	0.013	0		tctgTGATttctctgtt
TempSeq_2Mo65Vdt				V$FKHD	Fork head domain factors	V$HNF3.01	Hepatocyte nuclear factor 3 (alpha, beta) (FOXA1, FOXA2)	Blood Cells Breast Central Nervous System Digestive System Ear Endocrine System Eye Immune System Islets of Langerhans Leukocytes Liver Lung Lymphocytes Muscle, Skeletal Muscles Nervous System Ovary Pancreas Prostate Respiratory System Spinal Cord Testis Thymus Gland Thyroid Gland Urogenital System	0.98	513	529	521	-	1	0.995	0.015	0		tatatgcAAACagagaa
TempSeq_2Mo65Vdt				V$OCT1	Octamer binding protein	V$OCT1.02	Octamer-binding factor 1	Antibody-Producing Cells Blood Cells Immune System Kidney Leukocytes Lymphocytes Urogenital System	0.85	515	529	522	-	1	0.958	0.108	0		tatATGCaaacagag
TempSeq_2Mo65Vdt				V$OCT1	Octamer binding protein	V$POU3F3.01	POU class 3 homeobox 3 (POU3F3), OTF8	Antibody-Producing Cells Blood Cells Immune System Kidney Leukocytes Lymphocytes Urogenital System	0.81	518	532	525	+	1	0.884	0.074	0		tgtttGCATatatgc
TempSeq_2Mo65Vdt				V$STEM	Motif composed of binding sites for pluripotency or stem cell factors	V$OCT3_4.02	POU domain, class 5, transcription factor 1	Embryonic Structures Germ Cells	0.88	516	534	525	+	1	0.917	0.037	0		tctgtttGCATatatgcac
TempSeq_2Mo65Vdt				V$SRFF	Serum response element binding factor	V$SRF.01	Serum response factor	Cardiovascular System Heart Muscle, Smooth Muscles Myocardium	0.66	518	536	527	-	1	0.785	0.125	0		atgtgcaTATAtgcaaaca
TempSeq_2Mo65Vdt				V$SRFF	Serum response element binding factor	V$SRF.01	Serum response factor	Cardiovascular System Heart Muscle, Smooth Muscles Myocardium	0.66	519	537	528	+	1	0.672	0.012	0		gtttgcaTATAtgcacatt
TempSeq_2Mo65Vdt				V$GZF1	GDNF-inducible zinc finger gene 1	V$GZF1.01	GDNF-inducible zinc finger protein 1 (ZNF336)		0.73	523	535	529	-	0.75	0.78	0.05	0		TGTGcatatatgc
TempSeq_2Mo65Vdt				V$OCT1	Octamer binding protein	V$POU3F3.01	POU class 3 homeobox 3 (POU3F3), OTF8	Antibody-Producing Cells Blood Cells Immune System Kidney Leukocytes Lymphocytes Urogenital System	0.81	523	537	530	-	1	0.882	0.072	0		aatgtGCATatatgc
TempSeq_2Mo65Vdt				V$STEM	Motif composed of binding sites for pluripotency or stem cell factors	V$OCT3_4.02	POU domain, class 5, transcription factor 1	Embryonic Structures Germ Cells	0.88	521	539	530	-	1	0.909	0.029	0		caaatgtGCATatatgcaa
TempSeq_2Mo65Vdt				V$OCT1	Octamer binding protein	V$OCT2.01	Octamer-binding transcription factor-2, POU class 2 homeobox 2 (POU2F2)	Antibody-Producing Cells Blood Cells Immune System Kidney Leukocytes Lymphocytes Urogenital System	0.8	526	540	533	+	1	0.887	0.087	0		tatATGCacatttgt
TempSeq_2Mo65Vdt				V$HAND	Twist subfamily of class B bHLH transcription factors	V$PARAXIS.01	Paraxis (TCF15), member of the Twist subfamily of Class B bHLH factors, forms heterodimers with E12	Antibody-Producing Cells Antigen-Presenting Cells Blood Cells Bone Marrow Cells Bone and Bones Cardiovascular System Cartilage Connective Tissue Embryonic Structures Heart Hematopoietic System Immune System Integumentary System Leukocytes Lymphocytes Muscles Myocardium Skeleton Thymus Gland	0.86	526	546	536	-	1	0.888	0.028	0		ataacAACAaatgtgcatata
TempSeq_2Mo65Vdt				V$BHLH	bHLH transcription factors expressed in muscle, intestine and stomach	V$MESP1_2.01	Mesoderm posterior 1 and 2		0.91	531	543	537	-	0.893	0.939	0.029	0		acaaCAAAtgtgc
TempSeq_2Mo65Vdt				V$FKHD	Fork head domain factors	V$FOXP1.02	Sites bound by FOXP1 and an alternative splicing variant FOXP1_ES, activated in ESCs	Blood Cells Breast Central Nervous System Digestive System Ear Endocrine System Eye Immune System Islets of Langerhans Leukocytes Liver Lung Lymphocytes Muscle, Skeletal Muscles Nervous System Ovary Pancreas Prostate Respiratory System Spinal Cord Testis Thymus Gland Thyroid Gland Urogenital System	0.96	532	548	540	-	1	1	0.04	0		ggataacAACAaatgtg
TempSeq_2Mo65Vdt				V$BPTF	Bromodomain and PHD domain transcription factors	V$FAC1.01	Fetal Alz-50 clone 1 (FAC1)	Brain Central Nervous System Nervous System	0.96	536	546	541	-	1	0.98	0.02	0		ataacAACAaa
TempSeq_2Mo65Vdt				V$GATA	GATA binding factors	V$GATA1.04	GATA-binding factor 1	Blood Cells Bone Marrow Cells Bone and Bones Cardiovascular System Connective Tissue Embryonic Structures Erythrocytes Heart Hematopoietic System Immune System Leukocytes Lymphocytes Muscles Myocardium Skeleton	0.91	539	551	545	-	1	0.951	0.041	0		taagGATAacaac
TempSeq_2Mo65Vdt				V$CLOX	CLOX and CLOX homology (CDP) factors	V$CUX2.01	Cut-like homeobox 2, dimeric binding site		0.69	540	562	551	+	0.755	0.728	0.038	0		ttgttatccttaccctttTCTAt
TempSeq_2Mo65Vdt				V$ZF12	C2H2 zinc finger transcription factors 12	V$ZFP652.01	Zinc finger protein 652 (ZNF652)		0.76	547	561	554	-	0.772	0.813	0.053	0		tagaaaaggGTAAgg
TempSeq_2Mo65Vdt				V$GATA	GATA binding factors	V$GATA1.03	GATA-binding factor 1	Blood Cells Bone Marrow Cells Bone and Bones Cardiovascular System Connective Tissue Embryonic Structures Erythrocytes Heart Hematopoietic System Immune System Leukocytes Lymphocytes Muscles Myocardium Skeleton	0.95	555	567	561	-	1	0.95	0	0		aactGATAgaaaa
TempSeq_2Mo65Vdt				O$INRE	Core promoter initiator elements	O$DINR.01	Drosophila initiator motifs		0.94	560	570	565	+	1	0.958	0.018	0		taTCAGttcct
TempSeq_2Mo65Vdt				V$MOKF	Mouse Krueppel like factor	V$MOK2.01	Ribonucleoprotein associated zinc finger protein MOK-2 (mouse)		0.74	555	575	565	+	1	0.74	0	0		ttttctatcagttCCTTacca
TempSeq_2Mo65Vdt				V$OCT1	Octamer binding protein	V$OCT.01	Octamer binding site (OCT1/OCT2)	Antibody-Producing Cells Blood Cells Immune System Kidney Leukocytes Lymphocytes Urogenital System	0.78	565	579	572	-	0.796	0.798	0.018	0		gttATGGtaaggaac
TempSeq_2Mo65Vdt				V$STAT	Signal transducer and activator of transcription	V$STAT.01	Signal transducers and activators of transcription	Blood Cells Bone Marrow Cells Breast Hematopoietic System Immune System Leukocytes Lymphocytes Myeloid Cells Phagocytes	0.87	564	582	573	-	0.808	0.876	0.006	0		tatgttatgGTAAggaact
TempSeq_2Mo65Vdt				V$ZF05	C2H2 zinc finger transcription factors 5	V$ZNF410.02	Zinc finger protein 410		0.68	566	580	573	-	1	0.75	0.07	0		tgtTATGgtaaggaa
TempSeq_2Mo65Vdt				V$PARF	PAR/bZIP family	V$DBP.01	Albumin D-box binding protein	Brain Central Nervous System Digestive System Embryonic Structures Endocrine System Liver Muscle, Skeletal Muscles Nervous System	0.84	567	583	575	-	1	0.844	0.004	0		gtatgTTATggtaagga
TempSeq_2Mo65Vdt				V$STEM	Motif composed of binding sites for pluripotency or stem cell factors	V$OCT3_4.01	POU domain, class 5, transcription factor 1	Embryonic Structures Germ Cells	0.81	566	584	575	+	0.771	0.831	0.021	0		ttccttaCCATaacataca
TempSeq_2Mo65Vdt				V$SNAP	snRNA-activating protein complex	V$PSE.02	Proximal sequence element (PSE) of RNA polymerase III-transcribed genes		0.73	569	587	578	+	0.893	0.79	0.06	0		cttacCATAacatacactt
TempSeq_2Mo65Vdt				V$NKXH	NKX homeodomain factors	V$NKX31.04	NK3 homeobox 1	Cardiovascular System Central Nervous System Digestive System Embryonic Structures Endocrine System Heart Islets of Langerhans Lung Muscles Myocardium Nervous System Pancreas Prostate Respiratory System Spinal Cord Thyroid Gland Urogenital System	0.95	575	593	584	-	1	0.984	0.034	0		agaattaAGTGtatgttat
TempSeq_2Mo65Vdt				V$HOMF	Homeodomain transcription factors	V$HMX3.02	Hmx3/Nkx5-1 homeodomain transcription factor	Blood Cells Bone Marrow Cells Bone and Bones Cardiovascular System Cartilage Central Nervous System Connective Tissue Digestive System Ear Embryonic Structures Endocrine System Germ Cells Heart Hematopoietic System Immune System Islets of Langerhans Leukocytes Liver Lymphocytes Muscles Nervous System Ovary Pancreas Skeleton Spinal Cord Thyroid Gland Urogenital System	0.92	576	594	585	+	1	0.936	0.016	0		taacatacacTTAAttctt
TempSeq_2Mo65Vdt				V$LHXF	Lim homeodomain factors	V$LHX3.02	LIM-homeodomain transcription factor LHX3	Brain Cardiovascular System Central Nervous System Digestive System Ear Embryonic Structures Endocrine System Eye Heart Islets of Langerhans Kidney Muscles Myocardium Nervous System Neurons Pancreas Pituitary Gland Spinal Cord Testis Urogenital System	0.82	574	596	585	+	1	0.875	0.055	0		cataacatacactTAATtcttgg
TempSeq_2Mo65Vdt				V$HOMF	Homeodomain transcription factors	V$HMX2.03	Hmx2/Nkx5-2 homeodomain transcription factor	Blood Cells Bone Marrow Cells Bone and Bones Cardiovascular System Cartilage Central Nervous System Connective Tissue Digestive System Ear Embryonic Structures Endocrine System Germ Cells Heart Hematopoietic System Immune System Islets of Langerhans Leukocytes Liver Lymphocytes Muscles Nervous System Ovary Pancreas Skeleton Spinal Cord Thyroid Gland Urogenital System	0.81	577	595	586	-	1	0.835	0.025	0		caagaaTTAAgtgtatgtt
TempSeq_2Mo65Vdt				V$HOMF	Homeodomain transcription factors	V$HMX3.03	H6 homeodomain HMX3/Nkx5.1 transcription factor	Blood Cells Bone Marrow Cells Bone and Bones Cardiovascular System Cartilage Central Nervous System Connective Tissue Digestive System Ear Embryonic Structures Endocrine System Germ Cells Heart Hematopoietic System Immune System Islets of Langerhans Leukocytes Liver Lymphocytes Muscles Nervous System Ovary Pancreas Skeleton Spinal Cord Thyroid Gland Urogenital System	0.82	580	598	589	+	1	0.823	0.003	0		atacactTAATtcttggaa
TempSeq_2Mo65Vdt				V$LHXF	Lim homeodomain factors	V$LHX3.01	Homeodomain binding site in LIM/Homeodomain factor LHX3	Brain Cardiovascular System Central Nervous System Digestive System Ear Embryonic Structures Endocrine System Eye Heart Islets of Langerhans Kidney Muscles Myocardium Nervous System Neurons Pancreas Pituitary Gland Spinal Cord Testis Urogenital System	0.81	578	600	589	+	1	0.847	0.037	0		acatacacTTAAttcttggaaat
TempSeq_2Mo65Vdt				V$NKX6	NK6 homeobox transcription factors	V$NKX61.01	NK6 homeobox 1	Central Nervous System Digestive System Embryonic Structures Endocrine System Islets of Langerhans Nervous System Pancreas Spinal Cord	0.91	582	596	589	+	1	0.91	0	0		acacTTAAttcttgg
TempSeq_2Mo65Vdt				V$LHXF	Lim homeodomain factors	V$ISL2.01	ISL LIM homeobox 2	Brain Cardiovascular System Central Nervous System Digestive System Ear Embryonic Structures Endocrine System Eye Heart Islets of Langerhans Kidney Muscles Myocardium Nervous System Neurons Pancreas Pituitary Gland Spinal Cord Testis Urogenital System	0.87	579	601	590	-	1	0.874	0.004	0		aatttccaagaATTAagtgtatg
TempSeq_2Mo65Vdt				V$NKXH	NKX homeodomain factors	V$NKX25.02	Homeo domain factor Nkx-2.5/Csx, tinman homolog low affinity sites	Cardiovascular System Central Nervous System Digestive System Embryonic Structures Endocrine System Heart Islets of Langerhans Lung Muscles Myocardium Nervous System Pancreas Prostate Respiratory System Spinal Cord Thyroid Gland Urogenital System	0.88	582	600	591	+	1	0.971	0.091	0		acactTAATtcttggaaat
TempSeq_2Mo65Vdt				V$CART	Cart-1 (cartilage homeoprotein 1)	V$ARX.01	Aristaless related homeobox	Adrenal Glands Bone and Bones Brain Cardiovascular System Central Nervous System Connective Tissue Digestive System Embryonic Structures Endocrine System Eye Heart Immune System Islets of Langerhans Muscles Myeloid Cells Nervous System Neurons Pancreas Phagocytes Pituitary Gland Skeleton Spinal Cord	0.83	582	602	592	+	1	0.832	0.002	0		acacttAATTcttggaaattc
TempSeq_2Mo65Vdt				V$BCL6	POZ domain zinc finger expressed in B-Cells	V$BCL6.04	B-cell CLL/lymphoma 6, member B (BCL6B)	Antibody-Producing Cells Blood Cells Germ Cells Immune System Leukocytes Lymphocytes Urogenital System	0.88	585	601	593	-	1	0.916	0.036	0		aatTTCCaagaattaag
TempSeq_2Mo65Vdt				V$HEAT	Heat shock factors	V$HSF2.03	Heat shock factor 2	ubiquitous	0.71	581	605	593	-	1	0.783	0.073	0		agtgaatttccaAGAAttaagtgta
TempSeq_2Mo65Vdt				V$STAT	Signal transducer and activator of transcription	V$STAT5A.01	Signal transducer and activator of transcription 5A	Blood Cells Bone Marrow Cells Breast Hematopoietic System Immune System Leukocytes Lymphocytes Myeloid Cells Phagocytes	0.84	584	602	593	-	1	0.993	0.153	0		gaatTTCCaagaattaagt
TempSeq_2Mo65Vdt				V$HEAT	Heat shock factors	V$HSF1.04	Heat shock factor 1	ubiquitous	0.76	582	606	594	+	0.85	0.862	0.102	0		acacttaattcttggaaaTTCActc
TempSeq_2Mo65Vdt				V$SORY	SOX/SRY-sex/testis determinig and related HMG box factors	V$HMGIY.01	HMGI(Y) high-mobility-group protein I (Y), architectural transcription factor organizing the framework of a nuclear protein-DNA transcriptional complex	Bone and Bones Cartilage Connective Tissue Ear Embryonic Structures Endocrine System Leydig Cells Nervous System Neuroglia Skeleton Testis Thyroid Gland Urogenital System	0.92	583	605	594	-	1	0.937	0.017	0		agtgAATTtccaagaattaagtg
TempSeq_2Mo65Vdt				V$BCL6	POZ domain zinc finger expressed in B-Cells	V$BCL6.03	B-cell CLL/lymphoma 6, member B (BCL6B)	Antibody-Producing Cells Blood Cells Germ Cells Immune System Leukocytes Lymphocytes Urogenital System	0.8	587	603	595	+	0.887	0.886	0.086	0		taattctTGGAaattca
TempSeq_2Mo65Vdt				V$STAT	Signal transducer and activator of transcription	V$STAT5.01	STAT5: signal transducer and activator of transcription 5	Blood Cells Bone Marrow Cells Breast Hematopoietic System Immune System Leukocytes Lymphocytes Myeloid Cells Phagocytes	0.89	586	604	595	+	1	0.965	0.075	1	part of model match of STAT_AP1F_01	ttaaTTCTtggaaattcac
TempSeq_2Mo65Vdt				V$SORY	SOX/SRY-sex/testis determinig and related HMG box factors	V$SOX1.02	SRY (sex determining region Y)-box 1, dimeric binding sites	Bone and Bones Cartilage Connective Tissue Ear Embryonic Structures Endocrine System Leydig Cells Nervous System Neuroglia Skeleton Testis Thyroid Gland Urogenital System	0.72	587	609	598	-	0.75	0.721	0.001	0		catGAGTgaatttccaagaatta
TempSeq_2Mo65Vdt				V$NFKB	Nuclear factor kappa B/c-rel	V$NFKAPPAB65.01	NF-kappaB (p65)	Blood Cells Bone Marrow Cells Hematopoietic System Immune System Leukocytes Myeloid Cells Phagocytes	0.87	592	606	599	-	1	0.888	0.018	0		gagtgaatTTCCaag
TempSeq_2Mo65Vdt				V$NFAT	Nuclear factor of activated T-cells	V$NFAT5.02	Nuclear factor of activated T-cells 5	Blood Cells Cardiovascular System Heart Immune System Leukocytes Lymphocytes Myeloid Cells	0.87	591	609	600	+	1	0.917	0.047	0		tcttGGAAattcactcatg
TempSeq_2Mo65Vdt				V$SORY	SOX/SRY-sex/testis determinig and related HMG box factors	V$HBP1.02	HMG box-containing protein 1	Bone and Bones Cartilage Connective Tissue Ear Embryonic Structures Endocrine System Leydig Cells Nervous System Neuroglia Skeleton Testis Thyroid Gland Urogenital System	0.83	590	612	601	-	0.749	0.846	0.016	0		agacatgAGTGaatttccaagaa
TempSeq_2Mo65Vdt				V$FAST	FAST-1 SMAD interacting proteins	V$FAST1.03	Forkhead box H1 (Foxh1)	Embryonic Structures	0.85	594	610	602	-	0.795	0.855	0.005	0		acatgagtgAATTtcca
TempSeq_2Mo65Vdt				V$NKXH	NKX homeodomain factors	V$NKX25.05	Homeodomain factor Nkx-2.5/Csx	Cardiovascular System Central Nervous System Digestive System Embryonic Structures Endocrine System Heart Islets of Langerhans Lung Muscles Myocardium Nervous System Pancreas Prostate Respiratory System Spinal Cord Thyroid Gland Urogenital System	0.97	594	612	603	-	1	0.975	0.005	0		agacaTGAGtgaatttcca
TempSeq_2Mo65Vdt				V$SORY	SOX/SRY-sex/testis determinig and related HMG box factors	V$SOX10.03	SRY (sex determining region Y)-box 10, dimeric binding sites	Bone and Bones Cartilage Connective Tissue Ear Embryonic Structures Endocrine System Leydig Cells Nervous System Neuroglia Skeleton Testis Thyroid Gland Urogenital System	0.72	592	614	603	+	0.75	0.741	0.021	0		ctTGGAaattcactcatgtctta
TempSeq_2Mo65Vdt				V$PAX5	PAX-2/5/8 binding sites	V$PAX8.01	PAX 2/5/8 binding site	Antibody-Producing Cells Blood Cells Bone Marrow Cells Ear Embryonic Structures Endocrine System Hematopoietic System Immune System Kidney Leukocytes Lymphocytes Thyroid Gland Urogenital System	0.88	591	619	605	-	0.85	0.933	0.053	0		ctttgtaagacATGAgtgaatttccaaga
TempSeq_2Mo65Vdt				V$SORY	SOX/SRY-sex/testis determinig and related HMG box factors	V$HMGIY.01	HMGI(Y) high-mobility-group protein I (Y), architectural transcription factor organizing the framework of a nuclear protein-DNA transcriptional complex	Bone and Bones Cartilage Connective Tissue Ear Embryonic Structures Endocrine System Leydig Cells Nervous System Neuroglia Skeleton Testis Thyroid Gland Urogenital System	0.92	594	616	605	+	1	0.921	0.001	0		tggaAATTcactcatgtcttaca
TempSeq_2Mo65Vdt				V$PAX6	PAX-4/PAX-6 paired domain binding sites	V$PAX6.04	PAX6 paired domain binding site	Brain Central Nervous System Digestive System Embryonic Structures Endocrine System Eye Islets of Langerhans Nervous System Neurons Pancreas	0.83	598	616	607	+	0.833	0.854	0.024	0		aatTCACtcatgtcttaca
TempSeq_2Mo65Vdt				V$YY1F	Activator/repressor binding to transcription initiation site	V$YY1.02	Yin and Yang 1 repressor sites	Embryonic Structures	0.94	607	629	618	-	1	0.951	0.011	0		aatttgCCATctttgtaagacat
TempSeq_2Mo65Vdt				V$BRAC	Brachyury gene, mesoderm developmental factor	V$TBX15.01	T-box transcription factor TBX15, dimeric binding site	Blood Cells Brain Breast Cardiovascular System Central Nervous System Ear Embryonic Structures Endocrine System Heart Immune System Leukocytes Lymphocytes Muscles Myocardium Nervous System Parathyroid Glands Pituitary Gland	0.68	609	637	623	+	0.75	0.705	0.025	0		gtcttacaaaGATGgcaaattcaaacttc
TempSeq_2Mo65Vdt				V$IRFF	Interferon regulatory factors	V$ISRE.01	Interferon-stimulated response element	Antibody-Producing Cells Antigen-Presenting Cells Blood Cells Bone Marrow Cells Hematopoietic System Immune System Leukocytes Lymphocytes Monocytes Myeloid Cells Phagocytes	0.81	616	640	628	+	0.75	0.82	0.01	0		aaagatggcaaattCAAActtctgc
TempSeq_2Mo65Vdt				V$CHRF	Cell cycle regulators: Cell cycle homology element	V$CHR.01	Cell cycle gene homology region (CDE/CHR tandem elements regulate cell cycle dependent repression)		0.92	624	636	630	-	1	0.977	0.057	0		aagtTTGAatttg
TempSeq_2Mo65Vdt				V$MYT1	MYT1 C2HC zinc finger protein	V$MYT1.02	MyT1 zinc finger transcription factor involved in primary neurogenesis	Central Nervous System Nervous System Neuroglia Neurons	0.88	627	639	633	-	1	0.892	0.012	0		cagAAGTttgaat
TempSeq_2Mo65Vdt				V$AP1R	MAF and AP1 related factors	V$BACH2.01	Bach2 bound TRE	Antibody-Producing Cells Blood Cells Blood Platelets Bone Marrow Cells Digestive System Ear Endocrine System Eye Hematopoietic System Immune System Islets of Langerhans Liver Pancreas	0.89	637	659	648	-	0.813	0.925	0.035	0		taatggTGTGtcatacacagcag
TempSeq_2Mo65Vdt				V$BRAC	Brachyury gene, mesoderm developmental factor	V$TBX21.01	T-box transcription factor TBX21, dimeric binding site	Blood Cells Brain Breast Cardiovascular System Central Nervous System Ear Embryonic Structures Endocrine System Heart Immune System Leukocytes Lymphocytes Muscles Myocardium Nervous System Parathyroid Glands Pituitary Gland	0.87	637	665	651	-	1	0.884	0.014	0		tgcagttaatGGTGtgtcatacacagcag
TempSeq_2Mo65Vdt				V$AP1R	MAF and AP1 related factors	V$TCF11MAFG.01	TCF11/MafG heterodimers, binding to subclass of AP1 sites	Antibody-Producing Cells Blood Cells Blood Platelets Bone Marrow Cells Digestive System Ear Endocrine System Eye Hematopoietic System Immune System Islets of Langerhans Liver Pancreas	0.81	641	663	652	+	1	0.862	0.052	0		tgtgtaTGACacaccattaactg
TempSeq_2Mo65Vdt				V$HNF1	Hepatic Nuclear Factor 1	V$HNF1.01	Hepatic nuclear factor 1	Digestive System Endocrine System Islets of Langerhans Kidney Liver Pancreas Urogenital System	0.8	646	662	654	-	1	0.809	0.009	0		aGTTAatggtgtgtcat
TempSeq_2Mo65Vdt				V$HOMF	Homeodomain transcription factors	V$HMX3.02	Hmx3/Nkx5-1 homeodomain transcription factor	Blood Cells Bone Marrow Cells Bone and Bones Cardiovascular System Cartilage Central Nervous System Connective Tissue Digestive System Ear Embryonic Structures Endocrine System Germ Cells Heart Hematopoietic System Immune System Islets of Langerhans Leukocytes Liver Lymphocytes Muscles Nervous System Ovary Pancreas Skeleton Spinal Cord Thyroid Gland Urogenital System	0.92	647	665	656	+	1	0.951	0.031	0		tgacacaccaTTAActgca
TempSeq_2Mo65Vdt				V$HOXF	Paralog hox genes 1-8 from the four hox clusters A, B, C, D	V$NANOG.01	Homeobox transcription factor Nanog	Antibody-Producing Cells Bone Marrow Cells Bone and Bones Connective Tissue Ear Embryonic Structures Germ Cells Hematopoietic System Immune System Lung Respiratory System Skeleton Thymus Gland Urogenital System	0.94	647	665	656	-	1	0.951	0.011	0		tgcagttAATGgtgtgtca
TempSeq_2Mo65Vdt				V$HOMF	Homeodomain transcription factors	V$BARX2.01	Barx2, homeobox transcription factor that preferentially binds to paired TAAT motifs	Blood Cells Bone Marrow Cells Bone and Bones Cardiovascular System Cartilage Central Nervous System Connective Tissue Digestive System Ear Embryonic Structures Endocrine System Germ Cells Heart Hematopoietic System Immune System Islets of Langerhans Leukocytes Liver Lymphocytes Muscles Nervous System Ovary Pancreas Skeleton Spinal Cord Thyroid Gland Urogenital System	0.95	648	666	657	-	1	0.992	0.042	0		gtgcagtTAATggtgtgtc
TempSeq_2Mo65Vdt				V$LHXF	Lim homeodomain factors	V$ISL1.01	Pancreatic and intestinal lim-homeodomain factor	Brain Cardiovascular System Central Nervous System Digestive System Ear Embryonic Structures Endocrine System Eye Heart Islets of Langerhans Kidney Muscles Myocardium Nervous System Neurons Pancreas Pituitary Gland Spinal Cord Testis Urogenital System	0.82	646	668	657	-	1	0.878	0.058	0		ttgtgcagtTAATggtgtgtcat
TempSeq_2Mo65Vdt				V$NKX6	NK6 homeobox transcription factors	V$NKX61.02	NK6 homeobox 1	Central Nervous System Digestive System Embryonic Structures Endocrine System Islets of Langerhans Nervous System Pancreas Spinal Cord	0.85	650	664	657	-	1	0.865	0.015	0		gcagTTAAtggtgtg
TempSeq_2Mo65Vdt				V$OVOL	OVO homolog-like transcription factors	V$OVOL1.01	Zinc finger transcription factor OVO homolog-like 1		0.8	650	664	657	+	0.75	0.827	0.027	0		cacaccATTAactgc
TempSeq_2Mo65Vdt				V$SORY	SOX/SRY-sex/testis determinig and related HMG box factors	V$HMGA.01	HMGA family of architectural transcription factors (HMGA1, HMGA2)	Bone and Bones Cartilage Connective Tissue Ear Embryonic Structures Endocrine System Leydig Cells Nervous System Neuroglia Skeleton Testis Thyroid Gland Urogenital System	0.88	646	668	657	-	1	0.887	0.007	0		ttgtgcagttAATGgtgtgtcat
TempSeq_2Mo65Vdt				V$MYBL	Cellular and viral myb-like transcriptional regulators	V$CMYB.02	c-Myb, important in hematopoesis, cellular equivalent to avian myoblastosis virus oncogene v-myb	Blood Cells Bone Marrow Cells Hematopoietic System Immune System Leukocytes Lymphocytes	0.96	649	669	659	+	1	0.972	0.012	0		acacaccatTAACtgcacaag
TempSeq_2Mo65Vdt				V$YY1F	Activator/repressor binding to transcription initiation site	V$YY2.02	Transcription factor yin yang 2	Embryonic Structures	0.82	648	670	659	+	1	0.861	0.041	0		gacacaCCATtaactgcacaagg
TempSeq_2Mo65Vdt				V$HOMF	Homeodomain transcription factors	V$HMX1.01	H6 family homeobox 1 / NKX5-3	Blood Cells Bone Marrow Cells Bone and Bones Cardiovascular System Cartilage Central Nervous System Connective Tissue Digestive System Ear Embryonic Structures Endocrine System Germ Cells Heart Hematopoietic System Immune System Islets of Langerhans Leukocytes Liver Lymphocytes Muscles Nervous System Ovary Pancreas Skeleton Spinal Cord Thyroid Gland Urogenital System	0.81	651	669	660	+	0.765	0.842	0.032	0		acaccatTAACtgcacaag
TempSeq_2Mo65Vdt				V$HNF1	Hepatic Nuclear Factor 1	V$HNF1.04	Hepatocyte nuclear factor 1 alpha (Tcf-1)	Digestive System Endocrine System Islets of Langerhans Kidney Liver Pancreas Urogenital System	0.84	653	669	661	-	1	0.861	0.021	0		cttgtgcaGTTAatggt
TempSeq_2Mo65Vdt				V$HOMF	Homeodomain transcription factors	V$HMX3.02	Hmx3/Nkx5-1 homeodomain transcription factor	Blood Cells Bone Marrow Cells Bone and Bones Cardiovascular System Cartilage Central Nervous System Connective Tissue Digestive System Ear Embryonic Structures Endocrine System Germ Cells Heart Hematopoietic System Immune System Islets of Langerhans Leukocytes Liver Lymphocytes Muscles Nervous System Ovary Pancreas Skeleton Spinal Cord Thyroid Gland Urogenital System	0.92	652	670	661	-	1	0.955	0.035	0		ccttgtgcagTTAAtggtg
TempSeq_2Mo65Vdt				V$ESRR	Estrogen-related receptors	V$ERR.01	Estrogen related receptor		0.87	655	677	666	+	1	0.927	0.057	0		cattaactgcacAAGGacactgt
TempSeq_2Mo65Vdt				V$RXRF	RXR heterodimer binding sites	V$RARG.01	Retinoic acid receptor gamma, homodimer DR2 binding site	Bone and Bones Connective Tissue Digestive System Ear Endocrine System Integumentary System Liver Parathyroid Glands Skeleton Thyroid Gland	0.84	654	678	666	-	0.768	0.855	0.015	0		cacagtgtcctTGTGcagttaatgg
TempSeq_2Mo65Vdt				V$SORY	SOX/SRY-sex/testis determinig and related HMG box factors	V$SOX1.01	SRY (sex determining region Y)-box 1, dimeric binding sites	Bone and Bones Cartilage Connective Tissue Ear Embryonic Structures Endocrine System Leydig Cells Nervous System Neuroglia Skeleton Testis Thyroid Gland Urogenital System	0.72	657	679	668	-	0.75	0.782	0.062	0		acaCAGTgtccttgtgcagttaa
TempSeq_2Mo65Vdt				V$SF1F	Vertebrate steroidogenic factor	V$SF1.01	SF1 steroidogenic factor 1	Adrenal Glands Brain Central Nervous System Endocrine System Leydig Cells Nervous System Ovary Pituitary Gland Testis Urogenital System	0.95	662	676	669	+	1	0.951	0.001	0		tgcaCAAGgacactg
TempSeq_2Mo65Vdt				V$SORY	SOX/SRY-sex/testis determinig and related HMG box factors	V$SOX1.01	SRY (sex determining region Y)-box 1, dimeric binding sites	Bone and Bones Cartilage Connective Tissue Ear Embryonic Structures Endocrine System Leydig Cells Nervous System Neuroglia Skeleton Testis Thyroid Gland Urogenital System	0.72	663	685	674	+	0.75	0.778	0.058	0		gcaCAAGgacactgtgtatttgc
TempSeq_2Mo65Vdt				V$GREF	Glucocorticoid responsive and related elements	V$ARE.03	Androgene receptor binding site, IR3 sites	Breast Endocrine System Leydig Cells Prostate Testis Urogenital System	0.87	666	684	675	-	0.875	0.924	0.054	0		caaatacacagtGTCCttg
TempSeq_2Mo65Vdt				V$GREF	Glucocorticoid responsive and related elements	V$GRE.02	Glucocorticoid receptor, IR3 sites	Breast Endocrine System Leydig Cells Prostate Testis Urogenital System	0.82	666	684	675	+	0.874	0.888	0.068	0		caaGGACactgtgtatttg
TempSeq_2Mo65Vdt				V$FAST	FAST-1 SMAD interacting proteins	V$FAST1.03	Forkhead box H1 (Foxh1)	Embryonic Structures	0.85	670	686	678	+	0.845	0.933	0.083	0		gacactgtgTATTtgct
TempSeq_2Mo65Vdt				V$FKHD	Fork head domain factors	V$HNF3.01	Hepatocyte nuclear factor 3 (alpha, beta) (FOXA1, FOXA2)	Blood Cells Breast Central Nervous System Digestive System Ear Endocrine System Eye Immune System Islets of Langerhans Leukocytes Liver Lung Lymphocytes Muscle, Skeletal Muscles Nervous System Ovary Pancreas Prostate Respiratory System Spinal Cord Testis Thymus Gland Thyroid Gland Urogenital System	0.98	674	690	682	-	0.971	0.991	0.011	0		acgtagcAAATacacag
TempSeq_2Mo65Vdt				V$DMRT	DM domain-containing transcription factors	V$DMRT4.01	Doublesex and mab-3 related transcription factor 4	Embryonic Structures Endocrine System Germ Cells Ovary Testis Urogenital System	0.79	677	697	687	+	0.75	0.849	0.059	0		tgtatttgcTACGttaatatt
TempSeq_2Mo65Vdt				V$E4FF	Ubiquitous GLI - Krueppel like zinc finger involved in cell cycle regulation	V$E4F.01	GLI-Krueppel-related transcription factor, regulator of adenovirus E4 promoter	ubiquitous	0.82	681	693	687	-	1	0.831	0.011	0		ttaACGTagcaaa
TempSeq_2Mo65Vdt				V$ARID	AT rich interactive domain factor	V$ARID5A.01	AT rich interactive domain 5A (MRF1-like)	Antibody-Producing Cells Blood Cells Cardiovascular System Embryonic Structures Heart Immune System Leukocytes Lymphocytes Muscles Myocardium	0.87	681	701	691	-	1	0.944	0.074	0		agtaaATATtaacgtagcaaa
TempSeq_2Mo65Vdt				V$MYBL	Cellular and viral myb-like transcriptional regulators	V$VMYB.04	v-Myb, AMV v-myb	Blood Cells Bone Marrow Cells Hematopoietic System Immune System Leukocytes Lymphocytes	0.85	681	701	691	-	1	0.879	0.029	0		agtaaatattAACGtagcaaa
TempSeq_2Mo65Vdt				V$ATBF	AT-binding transcription factor	V$ATBF1.01	AT-binding transcription factor 1	Brain Central Nervous System Nervous System	0.79	685	701	693	+	0.783	0.852	0.062	0		ctacgttaatATTTact
TempSeq_2Mo65Vdt				V$LHXF	Lim homeodomain factors	V$ISL1.01	Pancreatic and intestinal lim-homeodomain factor	Brain Cardiovascular System Central Nervous System Digestive System Ear Embryonic Structures Endocrine System Eye Heart Islets of Langerhans Kidney Muscles Myocardium Nervous System Neurons Pancreas Pituitary Gland Spinal Cord Testis Urogenital System	0.82	682	704	693	+	1	0.827	0.007	0		ttgctacgtTAATatttactgat
TempSeq_2Mo65Vdt				V$HNF1	Hepatic Nuclear Factor 1	V$HNF1.01	Hepatic nuclear factor 1	Digestive System Endocrine System Islets of Langerhans Kidney Liver Pancreas Urogenital System	0.8	688	704	696	+	1	0.943	0.143	0		cGTTAatatttactgat
TempSeq_2Mo65Vdt				V$FKHD	Fork head domain factors	V$HNF3B.02	Hepatic nuclear factor 3beta (FOXA2)	Blood Cells Breast Central Nervous System Digestive System Ear Endocrine System Eye Immune System Islets of Langerhans Leukocytes Liver Lung Lymphocytes Muscle, Skeletal Muscles Nervous System Ovary Pancreas Prostate Respiratory System Spinal Cord Testis Thymus Gland Thyroid Gland Urogenital System	0.91	689	705	697	-	1	0.939	0.029	0		catcagTAAAtattaac
TempSeq_2Mo65Vdt				V$ARID	AT rich interactive domain factor	V$ARID5A.01	AT rich interactive domain 5A (MRF1-like)	Antibody-Producing Cells Blood Cells Cardiovascular System Embryonic Structures Heart Immune System Leukocytes Lymphocytes Muscles Myocardium	0.87	688	708	698	+	1	0.964	0.094	0		cgttaATATttactgatgagt
TempSeq_2Mo65Vdt				V$CART	Cart-1 (cartilage homeoprotein 1)	V$HESX1.01	HESX homeobox 1, dimeric binding site	Adrenal Glands Bone and Bones Brain Cardiovascular System Central Nervous System Connective Tissue Digestive System Embryonic Structures Endocrine System Eye Heart Immune System Islets of Langerhans Muscles Myeloid Cells Nervous System Neurons Pancreas Phagocytes Pituitary Gland Skeleton Spinal Cord	0.7	691	711	701	-	0.756	0.71	0.01	0		ttaacTCATcagtaaatatta
TempSeq_2Mo65Vdt				V$EVI1	EVI1-myleoid transforming protein	V$MEL1.02	MEL1 (MDS1/EVI1-like gene 1) DNA-binding domain 2	Adipose Tissue Blood Cells Bone Marrow Cells Brain Central Nervous System Connective Tissue Hematopoietic System Immune System Leukocytes Lymphocytes Myeloid Cells Nervous System Neurons Thymus Gland	0.99	695	711	703	+	1	1	0.01	0		atttactGATGagttaa
TempSeq_2Mo65Vdt				V$BRN5	Brn-5 POU domain factors	V$POU6F2.01	Retina-derived POU-domain factor-1, dimeric binding site	Brain Central Nervous System Nervous System	0.76	693	715	704	-	0.81	0.814	0.054	0		tacattaactcATCAgtaaatat
TempSeq_2Mo65Vdt				V$PAX6	PAX-4/PAX-6 paired domain binding sites	V$PAX6.03	Pax-6 paired domain binding site	Brain Central Nervous System Digestive System Embryonic Structures Endocrine System Eye Islets of Langerhans Nervous System Neurons Pancreas	0.76	695	713	704	-	0.839	0.854	0.094	0		cattaACTCatcagtaaat
TempSeq_2Mo65Vdt				V$ZF12	C2H2 zinc finger transcription factors 12	V$ZFP652.01	Zinc finger protein 652 (ZNF652)		0.76	699	713	706	+	1	0.781	0.021	0		actgatgagTTAAtg
TempSeq_2Mo65Vdt				V$AP1F	AP1, Activating protein 1	V$AP1.02	Activator protein 1	Antigen-Presenting Cells Brain Central Nervous System Endocrine System Immune System Nervous System Neurons Pineal Gland	0.87	701	713	707	+	1	0.892	0.022	0		tgatGAGTtaatg
TempSeq_2Mo65Vdt				V$HNF1	Hepatic Nuclear Factor 1	V$HNF1.04	Hepatocyte nuclear factor 1 alpha (Tcf-1)	Digestive System Endocrine System Islets of Langerhans Kidney Liver Pancreas Urogenital System	0.84	699	715	707	+	1	0.879	0.039	1	part of model match of HNF1_NR2F_01	actgatgaGTTAatgta
TempSeq_2Mo65Vdt				V$BRN5	Brn-5 POU domain factors	V$BRN5.03	Brn-5, POU-VI protein class (also known as emb and CNS-1)	Brain Central Nervous System Nervous System	0.76	697	719	708	+	0.75	0.819	0.059	0		tTACTgatgagttaatgtaataa
TempSeq_2Mo65Vdt				V$PARF	PAR/bZIP family	V$TEF.01	Thyrotrophic embryonic factor	Brain Central Nervous System Digestive System Embryonic Structures Endocrine System Liver Muscle, Skeletal Muscles Nervous System	0.85	704	720	712	+	1	0.932	0.082	0		tgagttaatGTAAtaat
TempSeq_2Mo65Vdt				V$CREB	cAMP-responsive element binding proteins	V$E4BP4.01	E4BP4, bZIP domain, transcriptional repressor	Brain Central Nervous System Endocrine System Germ Cells Nervous System Pineal Gland Urogenital System	0.8	703	723	713	+	1	0.859	0.059	0		atgagttaatGTAAtaatgac
TempSeq_2Mo65Vdt				V$SORY	SOX/SRY-sex/testis determinig and related HMG box factors	V$SOX9.09	SRY (sex-determining region Y) box 9, dimeric binding sites	Bone and Bones Cartilage Connective Tissue Ear Embryonic Structures Endocrine System Leydig Cells Nervous System Neuroglia Skeleton Testis Thyroid Gland Urogenital System	0.69	702	724	713	+	0.75	0.722	0.032	0		gatgagttaatGTAAtaatgacc
TempSeq_2Mo65Vdt				V$CART	Cart-1 (cartilage homeoprotein 1)	V$CART1.01	Cart-1 (cartilage homeoprotein 1)	Adrenal Glands Bone and Bones Brain Cardiovascular System Central Nervous System Connective Tissue Digestive System Embryonic Structures Endocrine System Eye Heart Immune System Islets of Langerhans Muscles Myeloid Cells Nervous System Neurons Pancreas Phagocytes Pituitary Gland Skeleton Spinal Cord	0.86	704	724	714	-	0.798	0.91	0.05	0		ggtcaTTATtacattaactca
TempSeq_2Mo65Vdt				V$DMRT	DM domain-containing transcription factors	V$DMRT3.01	Doublesex and mab-3 related transcription factor 3	Embryonic Structures Endocrine System Germ Cells Ovary Testis Urogenital System	0.79	704	724	714	-	1	0.817	0.027	0		ggtcattatTACAttaactca
TempSeq_2Mo65Vdt				V$ZF14	C2H2 zinc finger transcription factors 14	V$ZNF232.01	Zinc finger protein 232 (ZSCAN11)		0.65	707	725	716	-	0.814	0.651	0.001	0		ggGTCAttattacattaac
TempSeq_2Mo65Vdt				V$MEF2	MEF2, myocyte-specific enhancer binding factor	V$MEF2.01	Myocyte-specific enhancer factor 2	Cardiovascular System Embryonic Structures Heart Muscle, Skeletal Muscles Myocardium	0.77	706	728	717	+	0.75	0.781	0.011	0		agttaatgTAATaatgacccatc
TempSeq_2Mo65Vdt				V$PDX1	Pancreatic and intestinal homeodomain transcription factor	V$PDX1.01	Pdx1 (IDX1/IPF1) pancreatic and intestinal homeodomain TF	Digestive System Endocrine System Islets of Langerhans Pancreas	0.74	708	726	717	+	1	0.914	0.174	0		ttaatgtaaTAATgaccca
TempSeq_2Mo65Vdt				V$EREF	Estrogen response elements	V$ER.01	Estrogen receptor, IR3 sites	Breast Endocrine System Ovary Urogenital System	0.83	709	727	718	-	1	0.872	0.042	0		atggGTCAttattacatta
TempSeq_2Mo65Vdt				V$HOXF	Paralog hox genes 1-8 from the four hox clusters A, B, C, D	V$HOXD3.01	Homeobox D3 / Hox-4alpha	Antibody-Producing Cells Bone Marrow Cells Bone and Bones Connective Tissue Ear Embryonic Structures Germ Cells Hematopoietic System Immune System Lung Respiratory System Skeleton Thymus Gland Urogenital System	0.85	709	727	718	-	0.799	0.866	0.016	0		atgggtCATTattacatta
TempSeq_2Mo65Vdt				V$ABDB	Abdominal-B type homeodomain transcription factors	V$HOXC9.01	Homeobox C9 / Hox-3beta	Bone Marrow Cells Bone and Bones Central Nervous System Connective Tissue Embryonic Structures Hematopoietic System Integumentary System Kidney Nervous System Neurons Prostate Skeleton Spinal Cord Urogenital System	0.83	711	727	719	-	0.744	0.842	0.012	0		atgggtcaTTATtacat
TempSeq_2Mo65Vdt				V$BRNF	Brn POU domain factors	V$BRN3.03	POU class 4 homeobox 3 (POU4F3), BRN3C	Brain Central Nervous System Digestive System Ear Embryonic Structures Endocrine System Eye Islets of Langerhans Nervous System Neuroglia Neurons Pancreas	0.83	710	728	719	+	1	0.833	0.003	0		aatgtaaTAATgacccatc
TempSeq_2Mo65Vdt				V$LHXF	Lim homeodomain factors	V$ISL1.01	Pancreatic and intestinal lim-homeodomain factor	Brain Cardiovascular System Central Nervous System Digestive System Ear Embryonic Structures Endocrine System Eye Heart Islets of Langerhans Kidney Muscles Myocardium Nervous System Neurons Pancreas Pituitary Gland Spinal Cord Testis Urogenital System	0.82	708	730	719	+	1	0.867	0.047	0		ttaatgtaaTAATgacccatccg
TempSeq_2Mo65Vdt				V$NKX6	NK6 homeobox transcription factors	V$NKX63.01	NK6 homeobox 3	Central Nervous System Digestive System Embryonic Structures Endocrine System Islets of Langerhans Nervous System Pancreas Spinal Cord	0.85	712	726	719	+	1	0.857	0.007	0		tgtaaTAATgaccca
TempSeq_2Mo65Vdt				V$AP1R	MAF and AP1 related factors	V$BACH2.01	Bach2 bound TRE	Antibody-Producing Cells Blood Cells Blood Platelets Bone Marrow Cells Digestive System Ear Endocrine System Eye Hematopoietic System Immune System Islets of Langerhans Liver Pancreas	0.89	710	732	721	-	0.813	0.914	0.024	0		agcggaTGGGtcattattacatt
TempSeq_2Mo65Vdt				V$HOXF	Paralog hox genes 1-8 from the four hox clusters A, B, C, D	V$HOXA3.01	Homeobox A3	Antibody-Producing Cells Bone Marrow Cells Bone and Bones Connective Tissue Ear Embryonic Structures Germ Cells Hematopoietic System Immune System Lung Respiratory System Skeleton Thymus Gland Urogenital System	0.86	712	730	721	+	1	0.863	0.003	0		tgtaaTAATgacccatccg
TempSeq_2Mo65Vdt				V$PDX1	Pancreatic and intestinal homeodomain transcription factor	V$IPF1.01	Insulin promoter factor 1, pancreatic and duodenal homeobox 1 (Pdx1)	Digestive System Endocrine System Islets of Langerhans Pancreas	0.84	713	731	722	-	0.789	0.855	0.015	0		gcggatgggTCATtattac
TempSeq_2Mo65Vdt				V$AP1F	AP1, Activating protein 1	V$FOSL2.01	FOS-like antigen 2 (FRA2)	Antigen-Presenting Cells Brain Central Nervous System Endocrine System Immune System Nervous System Neurons Pineal Gland	0.85	717	729	723	-	0.749	0.861	0.011	0		ggatgGGTCatta
TempSeq_2Mo65Vdt				V$CREB	cAMP-responsive element binding proteins	V$TAXCREB.02	Tax/CREB complex	Brain Central Nervous System Endocrine System Germ Cells Nervous System Pineal Gland Urogenital System	0.71	714	734	724	+	1	0.716	0.006	0		taataaTGACccatccgcttc
TempSeq_2Mo65Vdt				V$NR2F	Nuclear receptor subfamily 2 factors	V$TR2_TR4.01	DR1 binding sites for TR2 homodimers or TR2/TR4 heterodimers	Adrenal Glands Digestive System Endocrine System Eye Islets of Langerhans Liver Nervous System Neurons Pancreas Testis Urogenital System	0.77	714	738	726	-	1	0.783	0.013	0		agcagaagcggatgGGTCattatta
TempSeq_2Mo65Vdt				V$DMTF	Cyclin D binding myb-like transcription factor	V$DMP1.02	Cyclin D binding myb-like transcription factor		0.88	720	734	727	-	1	0.936	0.056	0		gaagcGGATgggtca
TempSeq_2Mo65Vdt				V$ZF11	C2H2 zinc finger transcription factors 11	V$ZBTB3.01	Zinc finger and BTB domain containing 3		0.95	735	745	740	-	0.867	0.952	0.002	0		cacaGGCAgca
TempSeq_2Mo65Vdt				V$NKXH	NKX homeodomain factors	V$NKX31.02	NK3 homeobox 1, NKX-3 ALPHA, BAPX2	Cardiovascular System Central Nervous System Digestive System Embryonic Structures Endocrine System Heart Islets of Langerhans Lung Muscles Myocardium Nervous System Pancreas Prostate Respiratory System Spinal Cord Thyroid Gland Urogenital System	0.81	740	758	749	+	1	0.837	0.027	0		cctgtgagGTACtttctat
TempSeq_2Mo65Vdt				V$NKXH	NKX homeodomain factors	V$NKX29.01	NK2 homeobox 9, NKX2H	Cardiovascular System Central Nervous System Digestive System Embryonic Structures Endocrine System Heart Islets of Langerhans Lung Muscles Myocardium Nervous System Pancreas Prostate Respiratory System Spinal Cord Thyroid Gland Urogenital System	0.81	741	759	750	-	1	0.824	0.014	0		gatagaaaGTACctcacag
TempSeq_2Mo65Vdt				V$RU49	Zinc finger transcription factor RU49, zinc finger proliferation 1 - Zipro1	V$RU49.01	Zinc finger transcription factor RU49 (zinc finger proliferation 1 - Zipro 1). RU49 exhibits a strong preference for binding to tandem repeats of the minimal RU49 consensus binding site.		0.98	747	753	750	-	1	1	0.02	0		aAGTAcc
TempSeq_2Mo65Vdt				V$PRDF	Positive regulatory domain I binding factor	V$PRDM1.02	PRDI (positive regulatory domain I element) binding factor 1	Antibody-Producing Cells Blood Cells Immune System Leukocytes Lymphocytes	0.83	744	762	753	-	1	0.855	0.025	0		atagataGAAAgtacctca
TempSeq_2Mo65Vdt				V$GATA	GATA binding factors	V$GATA2.02	GATA-binding factor 2	Blood Cells Bone Marrow Cells Bone and Bones Cardiovascular System Connective Tissue Embryonic Structures Erythrocytes Heart Hematopoietic System Immune System Leukocytes Lymphocytes Muscles Myocardium Skeleton	0.9	751	763	757	-	1	0.907	0.007	0		tataGATAgaaag
TempSeq_2Mo65Vdt				V$MEF2	MEF2, myocyte-specific enhancer binding factor	V$SL1.01	Member of the RSRF (related to serum response factor) protein family from Xenopus laevis	Cardiovascular System Embryonic Structures Heart Muscle, Skeletal Muscles Myocardium	0.84	748	770	759	+	1	0.939	0.099	0		gtactttCTATctatagggatgg
TempSeq_2Mo65Vdt				V$SRFF	Serum response element binding factor	V$SRF.01	Serum response factor	Cardiovascular System Heart Muscle, Smooth Muscles Myocardium	0.66	750	768	759	-	0.742	0.666	0.006	0		atccctaTAGAtagaaagt
TempSeq_2Mo65Vdt				O$PTBP	Plant TATA binding protein factor	O$PTATA.02	Plant TATA box		0.9	753	767	760	-	1	0.93	0.03	0		tcccTATAgatagaa
TempSeq_2Mo65Vdt				V$MEF2	MEF2, myocyte-specific enhancer binding factor	V$SL1.01	Member of the RSRF (related to serum response factor) protein family from Xenopus laevis	Cardiovascular System Embryonic Structures Heart Muscle, Skeletal Muscles Myocardium	0.84	749	771	760	-	1	0.918	0.078	0		tccatccCTATagatagaaagta
TempSeq_2Mo65Vdt				V$DLXF	Distal-less homeodomain transcription factors	V$DLX1.02	Distal-less homeobox 1	Bone and Bones Brain Cartilage Central Nervous System Connective Tissue Digestive System Ear Embryonic Structures Endocrine System Integumentary System Islets of Langerhans Nervous System Neurons Nose Pancreas Respiratory System Skeleton	0.88	762	780	771	+	1	0.885	0.005	0		tagggatggaAATTaatga
TempSeq_2Mo65Vdt				V$OCT1	Octamer binding protein	V$OCT1.06	Octamer-binding factor 1	Antibody-Producing Cells Blood Cells Immune System Kidney Leukocytes Lymphocytes Urogenital System	0.81	764	778	771	+	1	0.894	0.084	0		gggatggaAATTaat
TempSeq_2Mo65Vdt				V$HOXF	Paralog hox genes 1-8 from the four hox clusters A, B, C, D	V$HOXA3.01	Homeobox A3	Antibody-Producing Cells Bone Marrow Cells Bone and Bones Connective Tissue Ear Embryonic Structures Germ Cells Hematopoietic System Immune System Lung Respiratory System Skeleton Thymus Gland Urogenital System	0.86	763	781	772	-	1	0.872	0.012	0		gtcatTAATttccatccct
TempSeq_2Mo65Vdt				V$LHXF	Lim homeodomain factors	V$LMX1B.01	LIM-homeodomain transcription factor	Brain Cardiovascular System Central Nervous System Digestive System Ear Embryonic Structures Endocrine System Eye Heart Islets of Langerhans Kidney Muscles Myocardium Nervous System Neurons Pancreas Pituitary Gland Spinal Cord Testis Urogenital System	0.91	762	784	773	+	1	0.927	0.017	0		tagggatggaaatTAATgacaga
TempSeq_2Mo65Vdt				V$ABDB	Abdominal-B type homeodomain transcription factors	V$HOXC9.01	Homeobox C9 / Hox-3beta	Bone Marrow Cells Bone and Bones Central Nervous System Connective Tissue Embryonic Structures Hematopoietic System Integumentary System Kidney Nervous System Neurons Prostate Skeleton Spinal Cord Urogenital System	0.83	766	782	774	+	1	0.855	0.025	0		gatggaaaTTAAtgaca
TempSeq_2Mo65Vdt				V$BRNF	Brn POU domain factors	V$BRN2.03	Brn-2, POU-III protein class	Brain Central Nervous System Digestive System Ear Embryonic Structures Endocrine System Eye Islets of Langerhans Nervous System Neuroglia Neurons Pancreas	0.92	765	783	774	-	1	0.961	0.041	0		ctgtcattaATTTccatcc
TempSeq_2Mo65Vdt				V$HBOX	Homeobox transcription factors	V$GSH1.01	Homeobox transcription factor Gsh-1	Brain Cardiovascular System Central Nervous System Digestive System Ear Embryonic Structures Endocrine System Eye Islets of Langerhans Muscle, Smooth Muscles Nervous System Neurons Pancreas Spinal Cord	0.85	765	783	774	+	1	0.87	0.02	0		ggatggaaatTAATgacag
TempSeq_2Mo65Vdt				V$HOMF	Homeodomain transcription factors	V$MSX.01	Homeodomain proteins MSX-1 and MSX-2	Blood Cells Bone Marrow Cells Bone and Bones Cardiovascular System Cartilage Central Nervous System Connective Tissue Digestive System Ear Embryonic Structures Endocrine System Germ Cells Heart Hematopoietic System Immune System Islets of Langerhans Leukocytes Liver Lymphocytes Muscles Nervous System Ovary Pancreas Skeleton Spinal Cord Thyroid Gland Urogenital System	0.97	765	783	774	-	1	0.972	0.002	0		ctgtcatTAATttccatcc
TempSeq_2Mo65Vdt				V$LHXF	Lim homeodomain factors	V$LHX3.01	Homeodomain binding site in LIM/Homeodomain factor LHX3	Brain Cardiovascular System Central Nervous System Digestive System Ear Embryonic Structures Endocrine System Eye Heart Islets of Langerhans Kidney Muscles Myocardium Nervous System Neurons Pancreas Pituitary Gland Spinal Cord Testis Urogenital System	0.81	763	785	774	-	1	0.856	0.046	0		ctctgtcaTTAAtttccatccct
TempSeq_2Mo65Vdt				V$NKX6	NK6 homeobox transcription factors	V$NKX61.01	NK6 homeobox 1	Central Nervous System Digestive System Embryonic Structures Endocrine System Islets of Langerhans Nervous System Pancreas Spinal Cord	0.91	767	781	774	-	1	0.961	0.051	0		gtcaTTAAtttccat
TempSeq_2Mo65Vdt				V$HOXF	Paralog hox genes 1-8 from the four hox clusters A, B, C, D	V$HOXB8.01	Homeobox B8 / Hox-2delta	Antibody-Producing Cells Bone Marrow Cells Bone and Bones Connective Tissue Ear Embryonic Structures Germ Cells Hematopoietic System Immune System Lung Respiratory System Skeleton Thymus Gland Urogenital System	0.83	766	784	775	+	1	0.899	0.069	0		gatggaaATTAatgacaga
TempSeq_2Mo65Vdt				V$PDX1	Pancreatic and intestinal homeodomain transcription factor	V$PDX1.01	Pdx1 (IDX1/IPF1) pancreatic and intestinal homeodomain TF	Digestive System Endocrine System Islets of Langerhans Pancreas	0.74	766	784	775	+	1	0.825	0.085	0		gatggaaatTAATgacaga
TempSeq_2Mo65Vdt				V$PIT1	GHF-1 pituitary specific pou domain transcription factor	V$PIT1.02	POU domain, class 1, transcription factor 1 (POU1F1) / Pituitary transcription factor-1	Brain Central Nervous System Endocrine System Nervous System Pituitary Gland	0.81	768	782	775	-	1	0.843	0.033	0		tgtcaTTAAtttcca
TempSeq_2Mo65Vdt				V$CDXF	Vertebrate caudal related homeodomain protein	V$CDX1.02	Caudal type homeo box 1	Digestive System Embryonic Structures	0.83	767	785	776	+	0.864	0.849	0.019	0		atggaaaTTAAtgacagag
TempSeq_2Mo65Vdt				V$DLXF	Distal-less homeodomain transcription factors	V$DLX4.01	Distal-less homeobox 4	Bone and Bones Brain Cartilage Central Nervous System Connective Tissue Digestive System Ear Embryonic Structures Endocrine System Integumentary System Islets of Langerhans Nervous System Neurons Nose Pancreas Respiratory System Skeleton	0.88	767	785	776	-	1	0.893	0.013	0		ctctgtcattAATTtccat
TempSeq_2Mo65Vdt				V$HOXF	Paralog hox genes 1-8 from the four hox clusters A, B, C, D	V$HOXB8.01	Homeobox B8 / Hox-2delta	Antibody-Producing Cells Bone Marrow Cells Bone and Bones Connective Tissue Ear Embryonic Structures Germ Cells Hematopoietic System Immune System Lung Respiratory System Skeleton Thymus Gland Urogenital System	0.83	767	785	776	-	1	0.859	0.029	0		ctctgtcATTAatttccat
TempSeq_2Mo65Vdt				V$PIT1	GHF-1 pituitary specific pou domain transcription factor	V$PIT1.02	POU domain, class 1, transcription factor 1 (POU1F1) / Pituitary transcription factor-1	Brain Central Nervous System Endocrine System Nervous System Pituitary Gland	0.81	769	783	776	+	1	0.877	0.067	0		ggaaaTTAAtgacag
TempSeq_2Mo65Vdt				V$ABDB	Abdominal-B type homeodomain transcription factors	V$HOXC9.01	Homeobox C9 / Hox-3beta	Bone Marrow Cells Bone and Bones Central Nervous System Connective Tissue Embryonic Structures Hematopoietic System Integumentary System Kidney Nervous System Neurons Prostate Skeleton Spinal Cord Urogenital System	0.83	769	785	777	-	1	0.967	0.137	0		ctctgtcaTTAAtttcc
TempSeq_2Mo65Vdt				V$BRNF	Brn POU domain factors	V$BRN3.03	POU class 4 homeobox 3 (POU4F3), BRN3C	Brain Central Nervous System Digestive System Ear Embryonic Structures Endocrine System Eye Islets of Langerhans Nervous System Neuroglia Neurons Pancreas	0.83	768	786	777	+	1	0.944	0.114	0		tggaaatTAATgacagagg
TempSeq_2Mo65Vdt				V$HOMF	Homeodomain transcription factors	V$BARX2.01	Barx2, homeobox transcription factor that preferentially binds to paired TAAT motifs	Blood Cells Bone Marrow Cells Bone and Bones Cardiovascular System Cartilage Central Nervous System Connective Tissue Digestive System Ear Embryonic Structures Endocrine System Germ Cells Heart Hematopoietic System Immune System Islets of Langerhans Leukocytes Liver Lymphocytes Muscles Nervous System Ovary Pancreas Skeleton Spinal Cord Thyroid Gland Urogenital System	0.95	768	786	777	+	1	0.951	0.001	0		tggaaatTAATgacagagg
TempSeq_2Mo65Vdt				V$LHXF	Lim homeodomain factors	V$LHX3.01	Homeodomain binding site in LIM/Homeodomain factor LHX3	Brain Cardiovascular System Central Nervous System Digestive System Ear Embryonic Structures Endocrine System Eye Heart Islets of Langerhans Kidney Muscles Myocardium Nervous System Neurons Pancreas Pituitary Gland Spinal Cord Testis Urogenital System	0.81	766	788	777	+	1	0.841	0.031	0		gatggaaaTTAAtgacagaggct
TempSeq_2Mo65Vdt				V$NKX6	NK6 homeobox transcription factors	V$NKX61.01	NK6 homeobox 1	Central Nervous System Digestive System Embryonic Structures Endocrine System Islets of Langerhans Nervous System Pancreas Spinal Cord	0.91	770	784	777	+	1	0.934	0.024	0		gaaaTTAAtgacaga
TempSeq_2Mo65Vdt				V$PAX5	PAX-2/5/8 binding sites	V$PAX5.03	PAX5 paired domain protein	Antibody-Producing Cells Blood Cells Bone Marrow Cells Ear Embryonic Structures Endocrine System Hematopoietic System Immune System Kidney Leukocytes Lymphocytes Thyroid Gland Urogenital System	0.8	763	791	777	-	0.737	0.886	0.086	0		gagagCCTCtgtcattaatttccatccct
TempSeq_2Mo65Vdt				V$SORY	SOX/SRY-sex/testis determinig and related HMG box factors	V$HMGA.01	HMGA family of architectural transcription factors (HMGA1, HMGA2)	Bone and Bones Cartilage Connective Tissue Ear Embryonic Structures Endocrine System Leydig Cells Nervous System Neuroglia Skeleton Testis Thyroid Gland Urogenital System	0.88	766	788	777	+	1	0.94	0.06	0		gatggaaattAATGacagaggct
TempSeq_2Mo65Vdt				V$PBXC	PBX - MEIS complexes	V$PBX1_MEIS1.03	Binding site for a Pbx1/Meis1 heterodimer	Bone Marrow Cells Embryonic Structures Hematopoietic System	0.76	770	786	778	+	1	0.78	0.02	0		gaaattaaTGACagagg
TempSeq_2Mo65Vdt				V$SORY	SOX/SRY-sex/testis determinig and related HMG box factors	V$HMGIY.01	HMGI(Y) high-mobility-group protein I (Y), architectural transcription factor organizing the framework of a nuclear protein-DNA transcriptional complex	Bone and Bones Cartilage Connective Tissue Ear Embryonic Structures Endocrine System Leydig Cells Nervous System Neuroglia Skeleton Testis Thyroid Gland Urogenital System	0.92	768	790	779	+	1	0.926	0.006	0		tggaAATTaatgacagaggctct
TempSeq_2Mo65Vdt				V$TALE	TALE homeodomain class recognizing TG motifs	V$PKNOX2.01	PBX/knotted 1 homeobox 2	Bone Marrow Cells Brain Central Nervous System Embryonic Structures Hematopoietic System Myeloid Cells Nervous System Neurons	0.88	774	790	782	-	1	0.896	0.016	0		agagcctctGTCAttaa
TempSeq_2Mo65Vdt				V$NACA	Nascent polypeptide associated complex and coactivator alpha	V$NACA1.01	Nascent polypeptide-associated complex subunit alpha 1		0.92	785	797	791	-	1	0.95	0.03	0		agctCAGAgagcc
TempSeq_2Mo65Vdt				V$PCBE	PREB core-binding element	V$PREB.01	Prolactin regulatory element-binding protein	Endocrine System	0.86	794	808	801	-	1	0.862	0.002	0		tgacaTCAGgcagct
TempSeq_2Mo65Vdt				V$TALE	TALE homeodomain class recognizing TG motifs	V$TGIF2LX.01	TGFB-induced factor homeobox 2-like, X-linked, dimeric binding site	Bone Marrow Cells Brain Central Nervous System Embryonic Structures Hematopoietic System Myeloid Cells Nervous System Neurons	0.83	793	809	801	-	0.784	0.841	0.011	0		ctgacatcaGGCAgctc
TempSeq_2Mo65Vdt				V$CREB	cAMP-responsive element binding proteins	V$CREB2.01	cAMP-responsive element binding protein 2	Brain Central Nervous System Endocrine System Germ Cells Nervous System Pineal Gland Urogenital System	0.85	794	814	804	-	1	0.852	0.002	0		cagctcTGACatcaggcagct
TempSeq_2Mo65Vdt				V$TALE	TALE homeodomain class recognizing TG motifs	V$TGIF.01	TG-interacting factor belonging to TALE class of homeodomain factors	Bone Marrow Cells Brain Central Nervous System Embryonic Structures Hematopoietic System Myeloid Cells Nervous System Neurons	1	796	812	804	+	1	1	0	0		ctgcctgatGTCAgagc
TempSeq_2Mo65Vdt				V$CREB	cAMP-responsive element binding proteins	V$CREB1.02	cAMP-responsive element binding protein 1	Brain Central Nervous System Endocrine System Germ Cells Nervous System Pineal Gland Urogenital System	0.92	795	815	805	+	0.845	0.924	0.004	0		gctgcCTGAtgtcagagctga
TempSeq_2Mo65Vdt				V$E4FF	Ubiquitous GLI - Krueppel like zinc finger involved in cell cycle regulation	V$E4F.01	GLI-Krueppel-related transcription factor, regulator of adenovirus E4 promoter	ubiquitous	0.82	800	812	806	+	0.842	0.831	0.011	0		ctgATGTcagagc
TempSeq_2Mo65Vdt				V$CSEN	Calsenilin, presenilin binding protein, EF hand transcription factor	V$DREAM.01	Downstream regulatory element-antagonist modulator, Ca2+-binding protein of the neuronal calcium sensors family that binds DRE (downstream regulatory element) sites as a tetramer	Brain Cardiovascular System Central Nervous System Germ Cells Heart Muscles Myocardium Nervous System Neurons Urogenital System	0.95	803	813	808	+	1	0.954	0.004	0		atGTCAgagct
TempSeq_2Mo65Vdt				V$NR2F	Nuclear receptor subfamily 2 factors	V$PNR.01	Photoreceptor-specific nuclear receptor subfamily 2, group E, member 3 (Nr2e3), DR1 sites	Adrenal Glands Digestive System Endocrine System Eye Islets of Langerhans Liver Nervous System Neurons Pancreas Testis Urogenital System	0.79	797	821	809	+	0.805	0.797	0.007	0		tgcctgatgTCAGagctgagaaagg
